# Supplementary material for: Is Theta Burst Stimulation Applied to Visual Cortex Able to Modulate Peripheral Visual Acuity?
Source: PLoS One. 2014 Jun 10;9(6):e99429. doi: 10.1371/journal.pone.0099429 (PMC4051767; doi:10.1371/journal.pone.0099429)
Supplement: Table S1 — Raw data (visual acuity thresholds). Legend is included in the file. (XLS) [file pone.0099429.s001.xls]

## Sheet: Exp. 1
subject	cTBS intensity [% PT]	quadrant	time	visual acuity [deg]
1	60	q1	pre	0.2135
2	60	q1	pre	0.261
3	60	q1	pre	0.2405
4	60	q1	pre	0.214
9	60	q1	pre	0.269
10	60	q1	pre	0.237
11	60	q1	pre	0.2785
12	60	q1	pre	0.2995
17	60	q1	pre	0.2665
18	60	q1	pre	0.2535
19	60	q1	pre	0.2755
20	60	q1	pre	0.2755
1	60	q1	0 min post cTBS	0.263
2	60	q1	0 min post cTBS	0.283
3	60	q1	0 min post cTBS	0.262
4	60	q1	0 min post cTBS	0.264
9	60	q1	0 min post cTBS	0.276
10	60	q1	0 min post cTBS	0.218
11	60	q1	0 min post cTBS	0.264
12	60	q1	0 min post cTBS	0.312
17	60	q1	0 min post cTBS	0.235
18	60	q1	0 min post cTBS	0.271
19	60	q1	0 min post cTBS	0.338
20	60	q1	0 min post cTBS	0.271
1	60	q1	10 min post cTBS	0.228
2	60	q1	10 min post cTBS	0.286
3	60	q1	10 min post cTBS	0.268
4	60	q1	10 min post cTBS	0.207
9	60	q1	10 min post cTBS	0.314
10	60	q1	10 min post cTBS	0.264
11	60	q1	10 min post cTBS	0.258
12	60	q1	10 min post cTBS	0.274
17	60	q1	10 min post cTBS	0.258
18	60	q1	10 min post cTBS	0.24
19	60	q1	10 min post cTBS	0.294
20	60	q1	10 min post cTBS	0.273
1	60	q1	20 min post cTBS	0.23
2	60	q1	20 min post cTBS	0.288
3	60	q1	20 min post cTBS	0.252
4	60	q1	20 min post cTBS	0.217
9	60	q1	20 min post cTBS	0.281
10	60	q1	20 min post cTBS	0.226
11	60	q1	20 min post cTBS	0.195
12	60	q1	20 min post cTBS	0.359
17	60	q1	20 min post cTBS	0.219
18	60	q1	20 min post cTBS	0.246
19	60	q1	20 min post cTBS	0.275
20	60	q1	20 min post cTBS	0.296
1	60	q1	30 min post cTBS	0.2
2	60	q1	30 min post cTBS	0.311
3	60	q1	30 min post cTBS	0.268
4	60	q1	30 min post cTBS	0.182
9	60	q1	30 min post cTBS	0.295
10	60	q1	30 min post cTBS	0.242
11	60	q1	30 min post cTBS	0.24
12	60	q1	30 min post cTBS	0.293
17	60	q1	30 min post cTBS	0.23
18	60	q1	30 min post cTBS	0.227
19	60	q1	30 min post cTBS	0.262
20	60	q1	30 min post cTBS	0.262
1	60	q1	40 min post cTBS	0.217
2	60	q1	40 min post cTBS	0.294
3	60	q1	40 min post cTBS	0.31
4	60	q1	40 min post cTBS	0.219
9	60	q1	40 min post cTBS	0.327
10	60	q1	40 min post cTBS	0.254
11	60	q1	40 min post cTBS	0.265
12	60	q1	40 min post cTBS	0.338
17	60	q1	40 min post cTBS	0.245
18	60	q1	40 min post cTBS	0.272
19	60	q1	40 min post cTBS	0.285
20	60	q1	40 min post cTBS	0.296
1	60	q2	pre	0.265
2	60	q2	pre	0.2195
3	60	q2	pre	0.253
4	60	q2	pre	0.2165
9	60	q2	pre	0.293
10	60	q2	pre	0.1875
11	60	q2	pre	0.281
12	60	q2	pre	0.293
17	60	q2	pre	0.2735
18	60	q2	pre	0.247
19	60	q2	pre	0.218
20	60	q2	pre	0.271
1	60	q2	0 min post cTBS	0.313
2	60	q2	0 min post cTBS	0.208
3	60	q2	0 min post cTBS	0.244
4	60	q2	0 min post cTBS	0.218
9	60	q2	0 min post cTBS	0.309
10	60	q2	0 min post cTBS	0.191
11	60	q2	0 min post cTBS	0.216
12	60	q2	0 min post cTBS	0.252
17	60	q2	0 min post cTBS	0.328
18	60	q2	0 min post cTBS	0.226
19	60	q2	0 min post cTBS	0.266
20	60	q2	0 min post cTBS	0.275
1	60	q2	10 min post cTBS	0.291
2	60	q2	10 min post cTBS	0.255
3	60	q2	10 min post cTBS	0.281
4	60	q2	10 min post cTBS	0.203
9	60	q2	10 min post cTBS	0.284
10	60	q2	10 min post cTBS	0.189
11	60	q2	10 min post cTBS	0.236
12	60	q2	10 min post cTBS	0.283
17	60	q2	10 min post cTBS	0.336
18	60	q2	10 min post cTBS	0.241
19	60	q2	10 min post cTBS	0.224
20	60	q2	10 min post cTBS	0.212
1	60	q2	20 min post cTBS	0.233
2	60	q2	20 min post cTBS	0.208
3	60	q2	20 min post cTBS	0.194
4	60	q2	20 min post cTBS	0.234
9	60	q2	20 min post cTBS	0.328
10	60	q2	20 min post cTBS	0.22
11	60	q2	20 min post cTBS	0.226
12	60	q2	20 min post cTBS	0.292
17	60	q2	20 min post cTBS	0.326
18	60	q2	20 min post cTBS	0.264
19	60	q2	20 min post cTBS	0.239
20	60	q2	20 min post cTBS	0.231
1	60	q2	30 min post cTBS	0.22
2	60	q2	30 min post cTBS	0.213
3	60	q2	30 min post cTBS	0.213
4	60	q2	30 min post cTBS	0.2
9	60	q2	30 min post cTBS	0.279
10	60	q2	30 min post cTBS	0.231
11	60	q2	30 min post cTBS	0.225
12	60	q2	30 min post cTBS	0.306
17	60	q2	30 min post cTBS	0.264
18	60	q2	30 min post cTBS	0.217
19	60	q2	30 min post cTBS	0.223
20	60	q2	30 min post cTBS	0.287
1	60	q2	40 min post cTBS	0.292
2	60	q2	40 min post cTBS	0.257
3	60	q2	40 min post cTBS	0.201
4	60	q2	40 min post cTBS	0.224
9	60	q2	40 min post cTBS	0.278
10	60	q2	40 min post cTBS	0.187
11	60	q2	40 min post cTBS	0.223
12	60	q2	40 min post cTBS	0.319
17	60	q2	40 min post cTBS	0.323
18	60	q2	40 min post cTBS	0.234
19	60	q2	40 min post cTBS	0.225
20	60	q2	40 min post cTBS	0.245
1	60	q3	pre	0.2515
2	60	q3	pre	0.2575
3	60	q3	pre	0.259
4	60	q3	pre	0.234
9	60	q3	pre	0.24
10	60	q3	pre	0.272
11	60	q3	pre	0.281
12	60	q3	pre	0.268
17	60	q3	pre	0.348
18	60	q3	pre	0.317
19	60	q3	pre	0.3045
20	60	q3	pre	0.238
1	60	q3	0 min post cTBS	0.262
2	60	q3	0 min post cTBS	0.245
3	60	q3	0 min post cTBS	0.224
4	60	q3	0 min post cTBS	0.257
9	60	q3	0 min post cTBS	0.216
10	60	q3	0 min post cTBS	0.244
11	60	q3	0 min post cTBS	0.235
12	60	q3	0 min post cTBS	0.203
17	60	q3	0 min post cTBS	0.301
18	60	q3	0 min post cTBS	0.356
19	60	q3	0 min post cTBS	0.297
20	60	q3	0 min post cTBS	0.274
1	60	q3	10 min post cTBS	0.24
2	60	q3	10 min post cTBS	0.252
3	60	q3	10 min post cTBS	0.234
4	60	q3	10 min post cTBS	0.223
9	60	q3	10 min post cTBS	0.267
10	60	q3	10 min post cTBS	0.245
11	60	q3	10 min post cTBS	0.172
12	60	q3	10 min post cTBS	0.232
17	60	q3	10 min post cTBS	0.321
18	60	q3	10 min post cTBS	0.297
19	60	q3	10 min post cTBS	0.338
20	60	q3	10 min post cTBS	0.216
1	60	q3	20 min post cTBS	0.221
2	60	q3	20 min post cTBS	0.256
3	60	q3	20 min post cTBS	0.204
4	60	q3	20 min post cTBS	0.272
9	60	q3	20 min post cTBS	0.238
10	60	q3	20 min post cTBS	0.22
11	60	q3	20 min post cTBS	0.222
12	60	q3	20 min post cTBS	0.148
17	60	q3	20 min post cTBS	0.323
18	60	q3	20 min post cTBS	0.309
19	60	q3	20 min post cTBS	0.295
20	60	q3	20 min post cTBS	0.237
1	60	q3	30 min post cTBS	0.254
2	60	q3	30 min post cTBS	0.237
3	60	q3	30 min post cTBS	0.256
4	60	q3	30 min post cTBS	0.242
9	60	q3	30 min post cTBS	0.225
10	60	q3	30 min post cTBS	0.225
11	60	q3	30 min post cTBS	0.218
12	60	q3	30 min post cTBS	0.227
17	60	q3	30 min post cTBS	0.306
18	60	q3	30 min post cTBS	0.327
19	60	q3	30 min post cTBS	0.39
20	60	q3	30 min post cTBS	0.236
1	60	q3	40 min post cTBS	0.233
2	60	q3	40 min post cTBS	0.267
3	60	q3	40 min post cTBS	0.289
4	60	q3	40 min post cTBS	0.21
9	60	q3	40 min post cTBS	0.254
10	60	q3	40 min post cTBS	0.239
11	60	q3	40 min post cTBS	0.223
12	60	q3	40 min post cTBS	0.208
17	60	q3	40 min post cTBS	0.354
18	60	q3	40 min post cTBS	0.313
19	60	q3	40 min post cTBS	0.333
20	60	q3	40 min post cTBS	0.225
1	60	q4	pre	0.205
2	60	q4	pre	0.3845
3	60	q4	pre	0.2345
4	60	q4	pre	0.2035
9	60	q4	pre	0.2785
10	60	q4	pre	0.2805
11	60	q4	pre	0.338
12	60	q4	pre	0.355
17	60	q4	pre	0.2945
18	60	q4	pre	0.347
19	60	q4	pre	0.338
20	60	q4	pre	0.2675
1	60	q4	0 min post cTBS	0.242
2	60	q4	0 min post cTBS	0.387
3	60	q4	0 min post cTBS	0.257
4	60	q4	0 min post cTBS	0.197
9	60	q4	0 min post cTBS	0.317
10	60	q4	0 min post cTBS	0.293
11	60	q4	0 min post cTBS	0.228
12	60	q4	0 min post cTBS	0.287
17	60	q4	0 min post cTBS	0.321
18	60	q4	0 min post cTBS	0.39
19	60	q4	0 min post cTBS	0.34
20	60	q4	0 min post cTBS	0.271
1	60	q4	10 min post cTBS	0.242
2	60	q4	10 min post cTBS	0.393
3	60	q4	10 min post cTBS	0.278
4	60	q4	10 min post cTBS	0.189
9	60	q4	10 min post cTBS	0.293
10	60	q4	10 min post cTBS	0.35
11	60	q4	10 min post cTBS	0.232
12	60	q4	10 min post cTBS	0.263
17	60	q4	10 min post cTBS	0.268
18	60	q4	10 min post cTBS	0.346
19	60	q4	10 min post cTBS	0.359
20	60	q4	10 min post cTBS	0.228
1	60	q4	20 min post cTBS	0.223
2	60	q4	20 min post cTBS	0.389
3	60	q4	20 min post cTBS	0.235
4	60	q4	20 min post cTBS	0.228
9	60	q4	20 min post cTBS	0.26
10	60	q4	20 min post cTBS	0.301
11	60	q4	20 min post cTBS	0.267
12	60	q4	20 min post cTBS	0.31
17	60	q4	20 min post cTBS	0.27
18	60	q4	20 min post cTBS	0.34
19	60	q4	20 min post cTBS	0.359
20	60	q4	20 min post cTBS	0.269
1	60	q4	30 min post cTBS	0.23
2	60	q4	30 min post cTBS	0.361
3	60	q4	30 min post cTBS	0.251
4	60	q4	30 min post cTBS	0.259
9	60	q4	30 min post cTBS	0.276
10	60	q4	30 min post cTBS	0.308
11	60	q4	30 min post cTBS	0.26
12	60	q4	30 min post cTBS	0.332
17	60	q4	30 min post cTBS	0.264
18	60	q4	30 min post cTBS	0.329
19	60	q4	30 min post cTBS	0.302
20	60	q4	30 min post cTBS	0.226
1	60	q4	40 min post cTBS	0.254
2	60	q4	40 min post cTBS	0.356
3	60	q4	40 min post cTBS	0.263
4	60	q4	40 min post cTBS	0.218
9	60	q4	40 min post cTBS	0.29
10	60	q4	40 min post cTBS	0.283
11	60	q4	40 min post cTBS	0.282
12	60	q4	40 min post cTBS	0.323
17	60	q4	40 min post cTBS	0.301
18	60	q4	40 min post cTBS	0.326
19	60	q4	40 min post cTBS	0.351
20	60	q4	40 min post cTBS	0.24
1	80	q1	pre	0.235
2	80	q1	pre	0.293
3	80	q1	pre	0.289
4	80	q1	pre	0.2325
9	80	q1	pre	0.2815
10	80	q1	pre	0.251
11	80	q1	pre	0.2375
12	80	q1	pre	0.303
17	80	q1	pre	0.297
18	80	q1	pre	0.279
19	80	q1	pre	0.225
20	80	q1	pre	0.2505
1	80	q1	0 min post cTBS	0.235
2	80	q1	0 min post cTBS	0.276
3	80	q1	0 min post cTBS	0.243
4	80	q1	0 min post cTBS	0.252
9	80	q1	0 min post cTBS	0.276
10	80	q1	0 min post cTBS	0.278
11	80	q1	0 min post cTBS	0.304
12	80	q1	0 min post cTBS	0.327
17	80	q1	0 min post cTBS	0.258
18	80	q1	0 min post cTBS	0.339
19	80	q1	0 min post cTBS	0.162
20	80	q1	0 min post cTBS	0.25
1	80	q1	10 min post cTBS	0.223
2	80	q1	10 min post cTBS	0.241
3	80	q1	10 min post cTBS	0.245
4	80	q1	10 min post cTBS	0.225
9	80	q1	10 min post cTBS	0.278
10	80	q1	10 min post cTBS	0.264
11	80	q1	10 min post cTBS	0.239
12	80	q1	10 min post cTBS	0.328
17	80	q1	10 min post cTBS	0.189
18	80	q1	10 min post cTBS	0.315
19	80	q1	10 min post cTBS	0.24
20	80	q1	10 min post cTBS	0.261
1	80	q1	20 min post cTBS	0.216
2	80	q1	20 min post cTBS	0.261
3	80	q1	20 min post cTBS	0.264
4	80	q1	20 min post cTBS	0.204
9	80	q1	20 min post cTBS	0.248
10	80	q1	20 min post cTBS	0.261
11	80	q1	20 min post cTBS	0.232
12	80	q1	20 min post cTBS	0.306
17	80	q1	20 min post cTBS	0.238
18	80	q1	20 min post cTBS	0.266
19	80	q1	20 min post cTBS	0.299
20	80	q1	20 min post cTBS	0.278
1	80	q1	30 min post cTBS	0.216
2	80	q1	30 min post cTBS	0.298
3	80	q1	30 min post cTBS	0.299
4	80	q1	30 min post cTBS	0.237
9	80	q1	30 min post cTBS	0.314
10	80	q1	30 min post cTBS	0.278
11	80	q1	30 min post cTBS	0.254
12	80	q1	30 min post cTBS	0.296
17	80	q1	30 min post cTBS	0.301
18	80	q1	30 min post cTBS	0.223
19	80	q1	30 min post cTBS	0.263
20	80	q1	30 min post cTBS	0.248
1	80	q1	40 min post cTBS	0.228
2	80	q1	40 min post cTBS	0.293
3	80	q1	40 min post cTBS	0.264
4	80	q1	40 min post cTBS	0.199
9	80	q1	40 min post cTBS	0.274
10	80	q1	40 min post cTBS	0.247
11	80	q1	40 min post cTBS	0.238
12	80	q1	40 min post cTBS	0.31
17	80	q1	40 min post cTBS	0.246
18	80	q1	40 min post cTBS	0.33
19	80	q1	40 min post cTBS	0.243
20	80	q1	40 min post cTBS	0.253
1	80	q2	pre	0.257
2	80	q2	pre	0.2
3	80	q2	pre	0.262
4	80	q2	pre	0.2065
9	80	q2	pre	0.245
10	80	q2	pre	0.203
11	80	q2	pre	0.1935
12	80	q2	pre	0.2785
17	80	q2	pre	0.291
18	80	q2	pre	0.277
19	80	q2	pre	0.2125
20	80	q2	pre	0.2585
1	80	q2	0 min post cTBS	0.245
2	80	q2	0 min post cTBS	0.191
3	80	q2	0 min post cTBS	0.292
4	80	q2	0 min post cTBS	0.224
9	80	q2	0 min post cTBS	0.237
10	80	q2	0 min post cTBS	0.295
11	80	q2	0 min post cTBS	0.263
12	80	q2	0 min post cTBS	0.338
17	80	q2	0 min post cTBS	0.267
18	80	q2	0 min post cTBS	0.256
19	80	q2	0 min post cTBS	0.245
20	80	q2	0 min post cTBS	0.25
1	80	q2	10 min post cTBS	0.275
2	80	q2	10 min post cTBS	0.23
3	80	q2	10 min post cTBS	0.247
4	80	q2	10 min post cTBS	0.241
9	80	q2	10 min post cTBS	0.293
10	80	q2	10 min post cTBS	0.189
11	80	q2	10 min post cTBS	0.189
12	80	q2	10 min post cTBS	0.311
17	80	q2	10 min post cTBS	0.351
18	80	q2	10 min post cTBS	0.281
19	80	q2	10 min post cTBS	0.266
20	80	q2	10 min post cTBS	0.243
1	80	q2	20 min post cTBS	0.297
2	80	q2	20 min post cTBS	0.236
3	80	q2	20 min post cTBS	0.217
4	80	q2	20 min post cTBS	0.244
9	80	q2	20 min post cTBS	0.263
10	80	q2	20 min post cTBS	0.213
11	80	q2	20 min post cTBS	0.202
12	80	q2	20 min post cTBS	0.318
17	80	q2	20 min post cTBS	0.34
18	80	q2	20 min post cTBS	0.234
19	80	q2	20 min post cTBS	0.268
20	80	q2	20 min post cTBS	0.238
1	80	q2	30 min post cTBS	0.246
2	80	q2	30 min post cTBS	0.25
3	80	q2	30 min post cTBS	0.235
4	80	q2	30 min post cTBS	0.26
9	80	q2	30 min post cTBS	0.288
10	80	q2	30 min post cTBS	0.243
11	80	q2	30 min post cTBS	0.218
12	80	q2	30 min post cTBS	0.386
17	80	q2	30 min post cTBS	0.36
18	80	q2	30 min post cTBS	0.263
19	80	q2	30 min post cTBS	0.208
20	80	q2	30 min post cTBS	0.256
1	80	q2	40 min post cTBS	0.245
2	80	q2	40 min post cTBS	0.224
3	80	q2	40 min post cTBS	0.258
4	80	q2	40 min post cTBS	0.265
9	80	q2	40 min post cTBS	0.291
10	80	q2	40 min post cTBS	0.213
11	80	q2	40 min post cTBS	0.188
12	80	q2	40 min post cTBS	0.301
17	80	q2	40 min post cTBS	0.363
18	80	q2	40 min post cTBS	0.301
19	80	q2	40 min post cTBS	0.232
20	80	q2	40 min post cTBS	0.232
1	80	q3	pre	0.2985
2	80	q3	pre	0.248
3	80	q3	pre	0.2255
4	80	q3	pre	0.2075
9	80	q3	pre	0.2295
10	80	q3	pre	0.253
11	80	q3	pre	0.296
12	80	q3	pre	0.2065
17	80	q3	pre	0.296
18	80	q3	pre	0.3205
19	80	q3	pre	0.3575
20	80	q3	pre	0.2585
1	80	q3	0 min post cTBS	0.212
2	80	q3	0 min post cTBS	0.266
3	80	q3	0 min post cTBS	0.262
4	80	q3	0 min post cTBS	0.188
9	80	q3	0 min post cTBS	0.218
10	80	q3	0 min post cTBS	0.269
11	80	q3	0 min post cTBS	0.267
12	80	q3	0 min post cTBS	0.246
17	80	q3	0 min post cTBS	0.262
18	80	q3	0 min post cTBS	0.306
19	80	q3	0 min post cTBS	0.339
20	80	q3	0 min post cTBS	0.255
1	80	q3	10 min post cTBS	0.287
2	80	q3	10 min post cTBS	0.331
3	80	q3	10 min post cTBS	0.293
4	80	q3	10 min post cTBS	0.256
9	80	q3	10 min post cTBS	0.216
10	80	q3	10 min post cTBS	0.28
11	80	q3	10 min post cTBS	0.255
12	80	q3	10 min post cTBS	0.223
17	80	q3	10 min post cTBS	0.288
18	80	q3	10 min post cTBS	0.389
19	80	q3	10 min post cTBS	0.278
20	80	q3	10 min post cTBS	0.263
1	80	q3	20 min post cTBS	0.272
2	80	q3	20 min post cTBS	0.191
3	80	q3	20 min post cTBS	0.254
4	80	q3	20 min post cTBS	0.254
9	80	q3	20 min post cTBS	0.264
10	80	q3	20 min post cTBS	0.306
11	80	q3	20 min post cTBS	0.265
12	80	q3	20 min post cTBS	0.265
17	80	q3	20 min post cTBS	0.387
18	80	q3	20 min post cTBS	0.327
19	80	q3	20 min post cTBS	0.35
20	80	q3	20 min post cTBS	0.22
1	80	q3	30 min post cTBS	0.23
2	80	q3	30 min post cTBS	0.224
3	80	q3	30 min post cTBS	0.291
4	80	q3	30 min post cTBS	0.24
9	80	q3	30 min post cTBS	0.242
10	80	q3	30 min post cTBS	0.262
11	80	q3	30 min post cTBS	0.29
12	80	q3	30 min post cTBS	0.211
17	80	q3	30 min post cTBS	0.348
18	80	q3	30 min post cTBS	0.307
19	80	q3	30 min post cTBS	0.32
20	80	q3	30 min post cTBS	0.248
1	80	q3	40 min post cTBS	0.24
2	80	q3	40 min post cTBS	0.273
3	80	q3	40 min post cTBS	0.262
4	80	q3	40 min post cTBS	0.195
9	80	q3	40 min post cTBS	0.266
10	80	q3	40 min post cTBS	0.248
11	80	q3	40 min post cTBS	0.27
12	80	q3	40 min post cTBS	0.187
17	80	q3	40 min post cTBS	0.337
18	80	q3	40 min post cTBS	0.355
19	80	q3	40 min post cTBS	0.314
20	80	q3	40 min post cTBS	0.253
1	80	q4	pre	0.247
2	80	q4	pre	0.418
3	80	q4	pre	0.298
4	80	q4	pre	0.204
9	80	q4	pre	0.2765
10	80	q4	pre	0.293
11	80	q4	pre	0.2845
12	80	q4	pre	0.318
17	80	q4	pre	0.3525
18	80	q4	pre	0.375
19	80	q4	pre	0.3565
20	80	q4	pre	0.2875
1	80	q4	0 min post cTBS	0.243
2	80	q4	0 min post cTBS	0.394
3	80	q4	0 min post cTBS	0.295
4	80	q4	0 min post cTBS	0.266
9	80	q4	0 min post cTBS	0.287
10	80	q4	0 min post cTBS	0.328
11	80	q4	0 min post cTBS	0.297
12	80	q4	0 min post cTBS	0.305
17	80	q4	0 min post cTBS	0.295
18	80	q4	0 min post cTBS	0.378
19	80	q4	0 min post cTBS	0.345
20	80	q4	0 min post cTBS	0.241
1	80	q4	10 min post cTBS	0.209
2	80	q4	10 min post cTBS	0.43
3	80	q4	10 min post cTBS	0.278
4	80	q4	10 min post cTBS	0.248
9	80	q4	10 min post cTBS	0.228
10	80	q4	10 min post cTBS	0.312
11	80	q4	10 min post cTBS	0.253
12	80	q4	10 min post cTBS	0.298
17	80	q4	10 min post cTBS	0.262
18	80	q4	10 min post cTBS	0.335
19	80	q4	10 min post cTBS	0.294
20	80	q4	10 min post cTBS	0.263
1	80	q4	20 min post cTBS	0.264
2	80	q4	20 min post cTBS	0.313
3	80	q4	20 min post cTBS	0.223
4	80	q4	20 min post cTBS	0.166
9	80	q4	20 min post cTBS	0.331
10	80	q4	20 min post cTBS	0.33
11	80	q4	20 min post cTBS	0.266
12	80	q4	20 min post cTBS	0.284
17	80	q4	20 min post cTBS	0.315
18	80	q4	20 min post cTBS	0.396
19	80	q4	20 min post cTBS	0.332
20	80	q4	20 min post cTBS	0.313
1	80	q4	30 min post cTBS	0.22
2	80	q4	30 min post cTBS	0.389
3	80	q4	30 min post cTBS	0.247
4	80	q4	30 min post cTBS	0.191
9	80	q4	30 min post cTBS	0.275
10	80	q4	30 min post cTBS	0.311
11	80	q4	30 min post cTBS	0.292
12	80	q4	30 min post cTBS	0.274
17	80	q4	30 min post cTBS	0.272
18	80	q4	30 min post cTBS	0.362
19	80	q4	30 min post cTBS	0.385
20	80	q4	30 min post cTBS	0.257
1	80	q4	40 min post cTBS	0.267
2	80	q4	40 min post cTBS	0.367
3	80	q4	40 min post cTBS	0.298
4	80	q4	40 min post cTBS	0.211
9	80	q4	40 min post cTBS	0.339
10	80	q4	40 min post cTBS	0.297
11	80	q4	40 min post cTBS	0.292
12	80	q4	40 min post cTBS	0.276
17	80	q4	40 min post cTBS	0.317
18	80	q4	40 min post cTBS	0.408
19	80	q4	40 min post cTBS	0.354
20	80	q4	40 min post cTBS	0.23
1	100	q1	pre	0.2315
2	100	q1	pre	0.3005
3	100	q1	pre	0.2745
4	100	q1	pre	0.2015
9	100	q1	pre	0.28
10	100	q1	pre	0.289
11	100	q1	pre	0.2355
12	100	q1	pre	0.3475
17	100	q1	pre	0.2765
18	100	q1	pre	0.25
19	100	q1	pre	0.2535
20	100	q1	pre	0.2665
1	100	q1	0 min post cTBS	0.222
2	100	q1	0 min post cTBS	0.324
3	100	q1	0 min post cTBS	0.274
4	100	q1	0 min post cTBS	0.203
9	100	q1	0 min post cTBS	0.29
10	100	q1	0 min post cTBS	0.275
11	100	q1	0 min post cTBS	0.237
12	100	q1	0 min post cTBS	0.319
17	100	q1	0 min post cTBS	0.356
18	100	q1	0 min post cTBS	0.344
19	100	q1	0 min post cTBS	0.248
20	100	q1	0 min post cTBS	0.252
1	100	q1	10 min post cTBS	0.207
2	100	q1	10 min post cTBS	0.28
3	100	q1	10 min post cTBS	0.263
4	100	q1	10 min post cTBS	0.202
9	100	q1	10 min post cTBS	0.301
10	100	q1	10 min post cTBS	0.239
11	100	q1	10 min post cTBS	0.214
12	100	q1	10 min post cTBS	0.265
17	100	q1	10 min post cTBS	0.334
18	100	q1	10 min post cTBS	0.336
19	100	q1	10 min post cTBS	0.25
20	100	q1	10 min post cTBS	0.267
1	100	q1	20 min post cTBS	0.216
2	100	q1	20 min post cTBS	0.298
3	100	q1	20 min post cTBS	0.247
4	100	q1	20 min post cTBS	0.223
9	100	q1	20 min post cTBS	0.286
10	100	q1	20 min post cTBS	0.266
11	100	q1	20 min post cTBS	0.241
12	100	q1	20 min post cTBS	0.326
17	100	q1	20 min post cTBS	0.299
18	100	q1	20 min post cTBS	0.323
19	100	q1	20 min post cTBS	0.243
20	100	q1	20 min post cTBS	0.269
1	100	q1	30 min post cTBS	0.217
2	100	q1	30 min post cTBS	0.303
3	100	q1	30 min post cTBS	0.297
4	100	q1	30 min post cTBS	0.249
9	100	q1	30 min post cTBS	0.295
10	100	q1	30 min post cTBS	0.289
11	100	q1	30 min post cTBS	0.28
12	100	q1	30 min post cTBS	0.319
17	100	q1	30 min post cTBS	0.338
18	100	q1	30 min post cTBS	0.305
19	100	q1	30 min post cTBS	0.325
20	100	q1	30 min post cTBS	0.267
1	100	q1	40 min post cTBS	0.221
2	100	q1	40 min post cTBS	0.289
3	100	q1	40 min post cTBS	0.283
4	100	q1	40 min post cTBS	0.243
9	100	q1	40 min post cTBS	0.305
10	100	q1	40 min post cTBS	0.225
11	100	q1	40 min post cTBS	0.277
12	100	q1	40 min post cTBS	0.265
17	100	q1	40 min post cTBS	0.24
18	100	q1	40 min post cTBS	0.307
19	100	q1	40 min post cTBS	0.278
20	100	q1	40 min post cTBS	0.29
1	100	q2	pre	0.264
2	100	q2	pre	0.211
3	100	q2	pre	0.2415
4	100	q2	pre	0.244
9	100	q2	pre	0.269
10	100	q2	pre	0.214
11	100	q2	pre	0.278
12	100	q2	pre	0.307
17	100	q2	pre	0.317
18	100	q2	pre	0.2225
19	100	q2	pre	0.262
20	100	q2	pre	0.25
1	100	q2	0 min post cTBS	0.288
2	100	q2	0 min post cTBS	0.214
3	100	q2	0 min post cTBS	0.274
4	100	q2	0 min post cTBS	0.242
9	100	q2	0 min post cTBS	0.264
10	100	q2	0 min post cTBS	0.185
11	100	q2	0 min post cTBS	0.261
12	100	q2	0 min post cTBS	0.299
17	100	q2	0 min post cTBS	0.424
18	100	q2	0 min post cTBS	0.277
19	100	q2	0 min post cTBS	0.284
20	100	q2	0 min post cTBS	0.22
1	100	q2	10 min post cTBS	0.24
2	100	q2	10 min post cTBS	0.126
3	100	q2	10 min post cTBS	0.235
4	100	q2	10 min post cTBS	0.268
9	100	q2	10 min post cTBS	0.238
10	100	q2	10 min post cTBS	0.224
11	100	q2	10 min post cTBS	0.238
12	100	q2	10 min post cTBS	0.322
17	100	q2	10 min post cTBS	0.262
18	100	q2	10 min post cTBS	0.302
19	100	q2	10 min post cTBS	0.263
20	100	q2	10 min post cTBS	0.232
1	100	q2	20 min post cTBS	0.297
2	100	q2	20 min post cTBS	0.209
3	100	q2	20 min post cTBS	0.249
4	100	q2	20 min post cTBS	0.255
9	100	q2	20 min post cTBS	0.253
10	100	q2	20 min post cTBS	0.254
11	100	q2	20 min post cTBS	0.264
12	100	q2	20 min post cTBS	0.26
17	100	q2	20 min post cTBS	0.416
18	100	q2	20 min post cTBS	0.228
19	100	q2	20 min post cTBS	0.263
20	100	q2	20 min post cTBS	0.203
1	100	q2	30 min post cTBS	0.261
2	100	q2	30 min post cTBS	0.253
3	100	q2	30 min post cTBS	0.26
4	100	q2	30 min post cTBS	0.259
9	100	q2	30 min post cTBS	0.213
10	100	q2	30 min post cTBS	0.161
11	100	q2	30 min post cTBS	0.231
12	100	q2	30 min post cTBS	0.266
17	100	q2	30 min post cTBS	0.361
18	100	q2	30 min post cTBS	0.354
19	100	q2	30 min post cTBS	0.259
20	100	q2	30 min post cTBS	0.217
1	100	q2	40 min post cTBS	0.255
2	100	q2	40 min post cTBS	0.221
3	100	q2	40 min post cTBS	0.288
4	100	q2	40 min post cTBS	0.257
9	100	q2	40 min post cTBS	0.31
10	100	q2	40 min post cTBS	0.191
11	100	q2	40 min post cTBS	0.218
12	100	q2	40 min post cTBS	0.266
17	100	q2	40 min post cTBS	0.336
18	100	q2	40 min post cTBS	0.264
19	100	q2	40 min post cTBS	0.255
20	100	q2	40 min post cTBS	0.238
1	100	q3	pre	0.2175
2	100	q3	pre	0.231
3	100	q3	pre	0.2565
4	100	q3	pre	0.235
9	100	q3	pre	0.2245
10	100	q3	pre	0.3015
11	100	q3	pre	0.282
12	100	q3	pre	0.2345
17	100	q3	pre	0.3505
18	100	q3	pre	0.3595
19	100	q3	pre	0.2985
20	100	q3	pre	0.2265
1	100	q3	0 min post cTBS	0.235
2	100	q3	0 min post cTBS	0.264
3	100	q3	0 min post cTBS	0.294
4	100	q3	0 min post cTBS	0.22
9	100	q3	0 min post cTBS	0.197
10	100	q3	0 min post cTBS	0.241
11	100	q3	0 min post cTBS	0.244
12	100	q3	0 min post cTBS	0.181
17	100	q3	0 min post cTBS	0.409
18	100	q3	0 min post cTBS	0.341
19	100	q3	0 min post cTBS	0.271
20	100	q3	0 min post cTBS	0.264
1	100	q3	10 min post cTBS	0.267
2	100	q3	10 min post cTBS	0.21
3	100	q3	10 min post cTBS	0.235
4	100	q3	10 min post cTBS	0.244
9	100	q3	10 min post cTBS	0.197
10	100	q3	10 min post cTBS	0.272
11	100	q3	10 min post cTBS	0.24
12	100	q3	10 min post cTBS	0.275
17	100	q3	10 min post cTBS	0.374
18	100	q3	10 min post cTBS	0.384
19	100	q3	10 min post cTBS	0.33
20	100	q3	10 min post cTBS	0.225
1	100	q3	20 min post cTBS	0.285
2	100	q3	20 min post cTBS	0.237
3	100	q3	20 min post cTBS	0.212
4	100	q3	20 min post cTBS	0.195
9	100	q3	20 min post cTBS	0.205
10	100	q3	20 min post cTBS	0.274
11	100	q3	20 min post cTBS	0.279
12	100	q3	20 min post cTBS	0.207
17	100	q3	20 min post cTBS	0.328
18	100	q3	20 min post cTBS	0.313
19	100	q3	20 min post cTBS	0.259
20	100	q3	20 min post cTBS	0.242
1	100	q3	30 min post cTBS	0.238
2	100	q3	30 min post cTBS	0.272
3	100	q3	30 min post cTBS	0.218
4	100	q3	30 min post cTBS	0.233
9	100	q3	30 min post cTBS	0.187
10	100	q3	30 min post cTBS	0.285
11	100	q3	30 min post cTBS	0.277
12	100	q3	30 min post cTBS	0.273
17	100	q3	30 min post cTBS	0.346
18	100	q3	30 min post cTBS	0.35
19	100	q3	30 min post cTBS	0.338
20	100	q3	30 min post cTBS	0.175
1	100	q3	40 min post cTBS	0.282
2	100	q3	40 min post cTBS	0.273
3	100	q3	40 min post cTBS	0.285
4	100	q3	40 min post cTBS	0.257
9	100	q3	40 min post cTBS	0.206
10	100	q3	40 min post cTBS	0.271
11	100	q3	40 min post cTBS	0.247
12	100	q3	40 min post cTBS	0.275
17	100	q3	40 min post cTBS	0.37
18	100	q3	40 min post cTBS	0.364
19	100	q3	40 min post cTBS	0.305
20	100	q3	40 min post cTBS	0.224
1	100	q4	pre	0.2105
2	100	q4	pre	0.395
3	100	q4	pre	0.2595
4	100	q4	pre	0.233
9	100	q4	pre	0.2835
10	100	q4	pre	0.314
11	100	q4	pre	0.288
12	100	q4	pre	0.2685
17	100	q4	pre	0.3815
18	100	q4	pre	0.4135
19	100	q4	pre	0.287
20	100	q4	pre	0.254
1	100	q4	0 min post cTBS	0.205
2	100	q4	0 min post cTBS	0.415
3	100	q4	0 min post cTBS	0.353
4	100	q4	0 min post cTBS	0.249
9	100	q4	0 min post cTBS	0.286
10	100	q4	0 min post cTBS	0.299
11	100	q4	0 min post cTBS	0.254
12	100	q4	0 min post cTBS	0.264
17	100	q4	0 min post cTBS	0.449
18	100	q4	0 min post cTBS	0.324
19	100	q4	0 min post cTBS	0.292
20	100	q4	0 min post cTBS	0.264
1	100	q4	10 min post cTBS	0.222
2	100	q4	10 min post cTBS	0.356
3	100	q4	10 min post cTBS	0.262
4	100	q4	10 min post cTBS	0.227
9	100	q4	10 min post cTBS	0.253
10	100	q4	10 min post cTBS	0.325
11	100	q4	10 min post cTBS	0.275
12	100	q4	10 min post cTBS	0.289
17	100	q4	10 min post cTBS	0.354
18	100	q4	10 min post cTBS	0.371
19	100	q4	10 min post cTBS	0.298
20	100	q4	10 min post cTBS	0.269
1	100	q4	20 min post cTBS	0.206
2	100	q4	20 min post cTBS	0.375
3	100	q4	20 min post cTBS	0.253
4	100	q4	20 min post cTBS	0.26
9	100	q4	20 min post cTBS	0.29
10	100	q4	20 min post cTBS	0.313
11	100	q4	20 min post cTBS	0.305
12	100	q4	20 min post cTBS	0.268
17	100	q4	20 min post cTBS	0.413
18	100	q4	20 min post cTBS	0.379
19	100	q4	20 min post cTBS	0.298
20	100	q4	20 min post cTBS	0.192
1	100	q4	30 min post cTBS	0.268
2	100	q4	30 min post cTBS	0.411
3	100	q4	30 min post cTBS	0.181
4	100	q4	30 min post cTBS	0.248
9	100	q4	30 min post cTBS	0.288
10	100	q4	30 min post cTBS	0.301
11	100	q4	30 min post cTBS	0.272
12	100	q4	30 min post cTBS	0.279
17	100	q4	30 min post cTBS	0.398
18	100	q4	30 min post cTBS	0.399
19	100	q4	30 min post cTBS	0.309
20	100	q4	30 min post cTBS	0.268
1	100	q4	40 min post cTBS	0.228
2	100	q4	40 min post cTBS	0.36
3	100	q4	40 min post cTBS	0.274
4	100	q4	40 min post cTBS	0.238
9	100	q4	40 min post cTBS	0.324
10	100	q4	40 min post cTBS	0.356
11	100	q4	40 min post cTBS	0.289
12	100	q4	40 min post cTBS	0.24
17	100	q4	40 min post cTBS	0.285
18	100	q4	40 min post cTBS	0.397
19	100	q4	40 min post cTBS	0.338
20	100	q4	40 min post cTBS	0.23
1	120	q1	pre	0.2035
2	120	q1	pre	0.27
3	120	q1	pre	0.291
4	120	q1	pre	0.2165
9	120	q1	pre	0.288
10	120	q1	pre	0.275
11	120	q1	pre	0.2745
12	120	q1	pre	0.2975
17	120	q1	pre	0.2835
18	120	q1	pre	0.281
19	120	q1	pre	0.268
20	120	q1	pre	0.267
1	120	q1	0 min post cTBS	0.188
2	120	q1	0 min post cTBS	0.245
3	120	q1	0 min post cTBS	0.263
4	120	q1	0 min post cTBS	0.278
9	120	q1	0 min post cTBS	0.253
10	120	q1	0 min post cTBS	0.264
11	120	q1	0 min post cTBS	0.245
12	120	q1	0 min post cTBS	0.23
17	120	q1	0 min post cTBS	0.261
18	120	q1	0 min post cTBS	0.265
19	120	q1	0 min post cTBS	0.277
20	120	q1	0 min post cTBS	0.22
1	120	q1	10 min post cTBS	0.233
2	120	q1	10 min post cTBS	0.273
3	120	q1	10 min post cTBS	0.283
4	120	q1	10 min post cTBS	0.228
9	120	q1	10 min post cTBS	0.246
10	120	q1	10 min post cTBS	0.273
11	120	q1	10 min post cTBS	0.237
12	120	q1	10 min post cTBS	0.331
17	120	q1	10 min post cTBS	0.413
18	120	q1	10 min post cTBS	0.336
19	120	q1	10 min post cTBS	0.266
20	120	q1	10 min post cTBS	0.246
1	120	q1	20 min post cTBS	0.222
2	120	q1	20 min post cTBS	0.236
3	120	q1	20 min post cTBS	0.284
4	120	q1	20 min post cTBS	0.188
9	120	q1	20 min post cTBS	0.266
10	120	q1	20 min post cTBS	0.284
11	120	q1	20 min post cTBS	0.29
12	120	q1	20 min post cTBS	0.301
17	120	q1	20 min post cTBS	0.31
18	120	q1	20 min post cTBS	0.373
19	120	q1	20 min post cTBS	0.246
20	120	q1	20 min post cTBS	0.276
1	120	q1	30 min post cTBS	0.2
2	120	q1	30 min post cTBS	0.289
3	120	q1	30 min post cTBS	0.265
4	120	q1	30 min post cTBS	0.177
9	120	q1	30 min post cTBS	0.294
10	120	q1	30 min post cTBS	0.301
11	120	q1	30 min post cTBS	0.214
12	120	q1	30 min post cTBS	0.282
17	120	q1	30 min post cTBS	0.264
18	120	q1	30 min post cTBS	0.307
19	120	q1	30 min post cTBS	0.26
20	120	q1	30 min post cTBS	0.226
1	120	q1	40 min post cTBS	0.225
2	120	q1	40 min post cTBS	0.231
3	120	q1	40 min post cTBS	0.289
4	120	q1	40 min post cTBS	0.225
9	120	q1	40 min post cTBS	0.296
10	120	q1	40 min post cTBS	0.277
11	120	q1	40 min post cTBS	0.264
12	120	q1	40 min post cTBS	0.302
17	120	q1	40 min post cTBS	0.337
18	120	q1	40 min post cTBS	0.285
19	120	q1	40 min post cTBS	0.264
20	120	q1	40 min post cTBS	0.257
1	120	q2	pre	0.231
2	120	q2	pre	0.188
3	120	q2	pre	0.274
4	120	q2	pre	0.221
9	120	q2	pre	0.2555
10	120	q2	pre	0.222
11	120	q2	pre	0.226
12	120	q2	pre	0.2685
17	120	q2	pre	0.354
18	120	q2	pre	0.2455
19	120	q2	pre	0.2405
20	120	q2	pre	0.255
1	120	q2	0 min post cTBS	0.241
2	120	q2	0 min post cTBS	0.228
3	120	q2	0 min post cTBS	0.282
4	120	q2	0 min post cTBS	0.254
9	120	q2	0 min post cTBS	0.276
10	120	q2	0 min post cTBS	0.237
11	120	q2	0 min post cTBS	0.199
12	120	q2	0 min post cTBS	0.264
17	120	q2	0 min post cTBS	0.347
18	120	q2	0 min post cTBS	0.321
19	120	q2	0 min post cTBS	0.169
20	120	q2	0 min post cTBS	0.225
1	120	q2	10 min post cTBS	0.274
2	120	q2	10 min post cTBS	0.189
3	120	q2	10 min post cTBS	0.307
4	120	q2	10 min post cTBS	0.227
9	120	q2	10 min post cTBS	0.274
10	120	q2	10 min post cTBS	0.202
11	120	q2	10 min post cTBS	0.237
12	120	q2	10 min post cTBS	0.219
17	120	q2	10 min post cTBS	0.341
18	120	q2	10 min post cTBS	0.234
19	120	q2	10 min post cTBS	0.22
20	120	q2	10 min post cTBS	0.218
1	120	q2	20 min post cTBS	0.256
2	120	q2	20 min post cTBS	0.215
3	120	q2	20 min post cTBS	0.291
4	120	q2	20 min post cTBS	0.202
9	120	q2	20 min post cTBS	0.262
10	120	q2	20 min post cTBS	0.208
11	120	q2	20 min post cTBS	0.206
12	120	q2	20 min post cTBS	0.252
17	120	q2	20 min post cTBS	0.391
18	120	q2	20 min post cTBS	0.252
19	120	q2	20 min post cTBS	0.242
20	120	q2	20 min post cTBS	0.234
1	120	q2	30 min post cTBS	0.258
2	120	q2	30 min post cTBS	0.165
3	120	q2	30 min post cTBS	0.254
4	120	q2	30 min post cTBS	0.223
9	120	q2	30 min post cTBS	0.264
10	120	q2	30 min post cTBS	0.23
11	120	q2	30 min post cTBS	0.221
12	120	q2	30 min post cTBS	0.288
17	120	q2	30 min post cTBS	0.375
18	120	q2	30 min post cTBS	0.251
19	120	q2	30 min post cTBS	0.22
20	120	q2	30 min post cTBS	0.204
1	120	q2	40 min post cTBS	0.254
2	120	q2	40 min post cTBS	0.197
3	120	q2	40 min post cTBS	0.218
4	120	q2	40 min post cTBS	0.23
9	120	q2	40 min post cTBS	0.263
10	120	q2	40 min post cTBS	0.23
11	120	q2	40 min post cTBS	0.282
12	120	q2	40 min post cTBS	0.326
17	120	q2	40 min post cTBS	0.368
18	120	q2	40 min post cTBS	0.28
19	120	q2	40 min post cTBS	0.225
20	120	q2	40 min post cTBS	0.187
1	120	q3	pre	0.2715
2	120	q3	pre	0.245
3	120	q3	pre	0.248
4	120	q3	pre	0.1915
9	120	q3	pre	0.237
10	120	q3	pre	0.2805
11	120	q3	pre	0.2785
12	120	q3	pre	0.2395
17	120	q3	pre	0.4065
18	120	q3	pre	0.377
19	120	q3	pre	0.27
20	120	q3	pre	0.221
1	120	q3	0 min post cTBS	0.241
2	120	q3	0 min post cTBS	0.262
3	120	q3	0 min post cTBS	0.205
4	120	q3	0 min post cTBS	0.189
9	120	q3	0 min post cTBS	0.241
10	120	q3	0 min post cTBS	0.283
11	120	q3	0 min post cTBS	0.233
12	120	q3	0 min post cTBS	0.194
17	120	q3	0 min post cTBS	0.412
18	120	q3	0 min post cTBS	0.267
19	120	q3	0 min post cTBS	0.246
20	120	q3	0 min post cTBS	0.219
1	120	q3	10 min post cTBS	0.254
2	120	q3	10 min post cTBS	0.243
3	120	q3	10 min post cTBS	0.241
4	120	q3	10 min post cTBS	0.208
9	120	q3	10 min post cTBS	0.195
10	120	q3	10 min post cTBS	0.26
11	120	q3	10 min post cTBS	0.265
12	120	q3	10 min post cTBS	0.266
17	120	q3	10 min post cTBS	0.374
18	120	q3	10 min post cTBS	0.316
19	120	q3	10 min post cTBS	0.295
20	120	q3	10 min post cTBS	0.214
1	120	q3	20 min post cTBS	0.232
2	120	q3	20 min post cTBS	0.256
3	120	q3	20 min post cTBS	0.321
4	120	q3	20 min post cTBS	0.222
9	120	q3	20 min post cTBS	0.191
10	120	q3	20 min post cTBS	0.246
11	120	q3	20 min post cTBS	0.303
12	120	q3	20 min post cTBS	0.21
17	120	q3	20 min post cTBS	0.377
18	120	q3	20 min post cTBS	0.413
19	120	q3	20 min post cTBS	0.269
20	120	q3	20 min post cTBS	0.24
1	120	q3	30 min post cTBS	0.251
2	120	q3	30 min post cTBS	0.285
3	120	q3	30 min post cTBS	0.241
4	120	q3	30 min post cTBS	0.235
9	120	q3	30 min post cTBS	0.222
10	120	q3	30 min post cTBS	0.247
11	120	q3	30 min post cTBS	0.243
12	120	q3	30 min post cTBS	0.259
17	120	q3	30 min post cTBS	0.347
18	120	q3	30 min post cTBS	0.364
19	120	q3	30 min post cTBS	0.304
20	120	q3	30 min post cTBS	0.242
1	120	q3	40 min post cTBS	0.242
2	120	q3	40 min post cTBS	0.261
3	120	q3	40 min post cTBS	0.182
4	120	q3	40 min post cTBS	0.199
9	120	q3	40 min post cTBS	0.219
10	120	q3	40 min post cTBS	0.269
11	120	q3	40 min post cTBS	0.248
12	120	q3	40 min post cTBS	0.416
17	120	q3	40 min post cTBS	0.418
18	120	q3	40 min post cTBS	0.363
19	120	q3	40 min post cTBS	0.237
20	120	q3	40 min post cTBS	0.229
1	120	q4	pre	0.233
2	120	q4	pre	0.3075
3	120	q4	pre	0.2855
4	120	q4	pre	0.2145
9	120	q4	pre	0.281
10	120	q4	pre	0.3175
11	120	q4	pre	0.2265
12	120	q4	pre	0.3095
17	120	q4	pre	0.4485
18	120	q4	pre	0.377
19	120	q4	pre	0.269
20	120	q4	pre	0.2575
1	120	q4	0 min post cTBS	0.217
2	120	q4	0 min post cTBS	0.352
3	120	q4	0 min post cTBS	0.26
4	120	q4	0 min post cTBS	0.233
9	120	q4	0 min post cTBS	0.205
10	120	q4	0 min post cTBS	0.323
11	120	q4	0 min post cTBS	0.25
12	120	q4	0 min post cTBS	0.255
17	120	q4	0 min post cTBS	0.426
18	120	q4	0 min post cTBS	0.38
19	120	q4	0 min post cTBS	0.256
20	120	q4	0 min post cTBS	0.248
1	120	q4	10 min post cTBS	0.217
2	120	q4	10 min post cTBS	0.39
3	120	q4	10 min post cTBS	0.362
4	120	q4	10 min post cTBS	0.265
9	120	q4	10 min post cTBS	0.271
10	120	q4	10 min post cTBS	0.363
11	120	q4	10 min post cTBS	0.246
12	120	q4	10 min post cTBS	0.286
17	120	q4	10 min post cTBS	0.41
18	120	q4	10 min post cTBS	0.388
19	120	q4	10 min post cTBS	0.382
20	120	q4	10 min post cTBS	0.227
1	120	q4	20 min post cTBS	0.268
2	120	q4	20 min post cTBS	0.361
3	120	q4	20 min post cTBS	0.293
4	120	q4	20 min post cTBS	0.226
9	120	q4	20 min post cTBS	0.263
10	120	q4	20 min post cTBS	0.28
11	120	q4	20 min post cTBS	0.351
12	120	q4	20 min post cTBS	0.217
17	120	q4	20 min post cTBS	0.371
18	120	q4	20 min post cTBS	0.33
19	120	q4	20 min post cTBS	0.26
20	120	q4	20 min post cTBS	0.275
1	120	q4	30 min post cTBS	0.252
2	120	q4	30 min post cTBS	0.427
3	120	q4	30 min post cTBS	0.331
4	120	q4	30 min post cTBS	0.224
9	120	q4	30 min post cTBS	0.262
10	120	q4	30 min post cTBS	0.357
11	120	q4	30 min post cTBS	0.249
12	120	q4	30 min post cTBS	0.285
17	120	q4	30 min post cTBS	0.298
18	120	q4	30 min post cTBS	0.362
19	120	q4	30 min post cTBS	0.292
20	120	q4	30 min post cTBS	0.219
1	120	q4	40 min post cTBS	0.262
2	120	q4	40 min post cTBS	0.368
3	120	q4	40 min post cTBS	0.273
4	120	q4	40 min post cTBS	0.266
9	120	q4	40 min post cTBS	0.257
10	120	q4	40 min post cTBS	0.339
11	120	q4	40 min post cTBS	0.337
12	120	q4	40 min post cTBS	0.354
17	120	q4	40 min post cTBS	0.379
18	120	q4	40 min post cTBS	0.376
19	120	q4	40 min post cTBS	0.261
20	120	q4	40 min post cTBS	0.233

## Sheet: Exp. 2
subject	iTBS intensity [% PT]	quadrant	time	visual acuity [deg]
5	60	q1	pre	0.2785
6	60	q1	pre	0.271
7	60	q1	pre	0.318
8	60	q1	pre	0.221
13	60	q1	pre	0.274
14	60	q1	pre	0.3155
15	60	q1	pre	0.2755
16	60	q1	pre	0.2915
21	60	q1	pre	0.2135
22	60	q1	pre	0.3005
23	60	q1	pre	0.2835
24	60	q1	pre	0.2605
5	60	q1	0 min post iTBS	0.312
6	60	q1	0 min post iTBS	0.279
7	60	q1	0 min post iTBS	0.264
8	60	q1	0 min post iTBS	0.184
13	60	q1	0 min post iTBS	0.238
14	60	q1	0 min post iTBS	0.294
15	60	q1	0 min post iTBS	0.28
16	60	q1	0 min post iTBS	0.323
21	60	q1	0 min post iTBS	0.228
22	60	q1	0 min post iTBS	0.323
23	60	q1	0 min post iTBS	0.279
24	60	q1	0 min post iTBS	0.303
5	60	q1	10 min post iTBS	0.338
6	60	q1	10 min post iTBS	0.228
7	60	q1	10 min post iTBS	0.309
8	60	q1	10 min post iTBS	0.205
13	60	q1	10 min post iTBS	0.294
14	60	q1	10 min post iTBS	0.336
15	60	q1	10 min post iTBS	0.259
16	60	q1	10 min post iTBS	0.265
21	60	q1	10 min post iTBS	0.206
22	60	q1	10 min post iTBS	0.278
23	60	q1	10 min post iTBS	0.295
24	60	q1	10 min post iTBS	0.234
5	60	q1	20 min post iTBS	0.301
6	60	q1	20 min post iTBS	0.31
7	60	q1	20 min post iTBS	0.296
8	60	q1	20 min post iTBS	0.23
13	60	q1	20 min post iTBS	0.321
14	60	q1	20 min post iTBS	0.33
15	60	q1	20 min post iTBS	0.276
16	60	q1	20 min post iTBS	0.264
21	60	q1	20 min post iTBS	0.22
22	60	q1	20 min post iTBS	0.339
23	60	q1	20 min post iTBS	0.279
24	60	q1	20 min post iTBS	0.282
5	60	q1	30 min post iTBS	0.29
6	60	q1	30 min post iTBS	0.299
7	60	q1	30 min post iTBS	0.27
8	60	q1	30 min post iTBS	0.209
13	60	q1	30 min post iTBS	0.301
14	60	q1	30 min post iTBS	0.311
15	60	q1	30 min post iTBS	0.29
16	60	q1	30 min post iTBS	0.283
21	60	q1	30 min post iTBS	0.223
22	60	q1	30 min post iTBS	0.273
23	60	q1	30 min post iTBS	0.363
24	60	q1	30 min post iTBS	0.297
5	60	q1	40 min post iTBS	0.313
6	60	q1	40 min post iTBS	0.276
7	60	q1	40 min post iTBS	0.328
8	60	q1	40 min post iTBS	0.208
13	60	q1	40 min post iTBS	0.294
14	60	q1	40 min post iTBS	0.232
15	60	q1	40 min post iTBS	0.3
16	60	q1	40 min post iTBS	0.287
21	60	q1	40 min post iTBS	0.221
22	60	q1	40 min post iTBS	0.338
23	60	q1	40 min post iTBS	0.28
24	60	q1	40 min post iTBS	0.27
5	60	q2	pre	0.275
6	60	q2	pre	0.2775
7	60	q2	pre	0.27
8	60	q2	pre	0.199
13	60	q2	pre	0.2705
14	60	q2	pre	0.2545
15	60	q2	pre	0.261
16	60	q2	pre	0.271
21	60	q2	pre	0.2165
22	60	q2	pre	0.259
23	60	q2	pre	0.27
24	60	q2	pre	0.246
5	60	q2	0 min post iTBS	0.29
6	60	q2	0 min post iTBS	0.262
7	60	q2	0 min post iTBS	0.265
8	60	q2	0 min post iTBS	0.228
13	60	q2	0 min post iTBS	0.258
14	60	q2	0 min post iTBS	0.302
15	60	q2	0 min post iTBS	0.277
16	60	q2	0 min post iTBS	0.28
21	60	q2	0 min post iTBS	0.225
22	60	q2	0 min post iTBS	0.361
23	60	q2	0 min post iTBS	0.355
24	60	q2	0 min post iTBS	0.191
5	60	q2	10 min post iTBS	0.31
6	60	q2	10 min post iTBS	0.307
7	60	q2	10 min post iTBS	0.327
8	60	q2	10 min post iTBS	0.208
13	60	q2	10 min post iTBS	0.305
14	60	q2	10 min post iTBS	0.29
15	60	q2	10 min post iTBS	0.256
16	60	q2	10 min post iTBS	0.262
21	60	q2	10 min post iTBS	0.197
22	60	q2	10 min post iTBS	0.399
23	60	q2	10 min post iTBS	0.247
24	60	q2	10 min post iTBS	0.262
5	60	q2	20 min post iTBS	0.261
6	60	q2	20 min post iTBS	0.341
7	60	q2	20 min post iTBS	0.273
8	60	q2	20 min post iTBS	0.233
13	60	q2	20 min post iTBS	0.319
14	60	q2	20 min post iTBS	0.342
15	60	q2	20 min post iTBS	0.26
16	60	q2	20 min post iTBS	0.309
21	60	q2	20 min post iTBS	0.247
22	60	q2	20 min post iTBS	0.352
23	60	q2	20 min post iTBS	0.258
24	60	q2	20 min post iTBS	0.29
5	60	q2	30 min post iTBS	0.289
6	60	q2	30 min post iTBS	0.308
7	60	q2	30 min post iTBS	0.344
8	60	q2	30 min post iTBS	0.206
13	60	q2	30 min post iTBS	0.265
14	60	q2	30 min post iTBS	0.28
15	60	q2	30 min post iTBS	0.238
16	60	q2	30 min post iTBS	0.265
21	60	q2	30 min post iTBS	0.235
22	60	q2	30 min post iTBS	0.346
23	60	q2	30 min post iTBS	0.286
24	60	q2	30 min post iTBS	0.274
5	60	q2	40 min post iTBS	0.262
6	60	q2	40 min post iTBS	0.3
7	60	q2	40 min post iTBS	0.247
8	60	q2	40 min post iTBS	0.226
13	60	q2	40 min post iTBS	0.357
14	60	q2	40 min post iTBS	0.272
15	60	q2	40 min post iTBS	0.253
16	60	q2	40 min post iTBS	0.251
21	60	q2	40 min post iTBS	0.236
22	60	q2	40 min post iTBS	0.241
23	60	q2	40 min post iTBS	0.293
24	60	q2	40 min post iTBS	0.246
5	60	q3	pre	0.2875
6	60	q3	pre	0.2345
7	60	q3	pre	0.2665
8	60	q3	pre	0.218
13	60	q3	pre	0.245
14	60	q3	pre	0.3005
15	60	q3	pre	0.3265
16	60	q3	pre	0.2125
21	60	q3	pre	0.23
22	60	q3	pre	0.2885
23	60	q3	pre	0.2625
24	60	q3	pre	0.265
5	60	q3	0 min post iTBS	0.264
6	60	q3	0 min post iTBS	0.238
7	60	q3	0 min post iTBS	0.227
8	60	q3	0 min post iTBS	0.228
13	60	q3	0 min post iTBS	0.317
14	60	q3	0 min post iTBS	0.378
15	60	q3	0 min post iTBS	0.351
16	60	q3	0 min post iTBS	0.33
21	60	q3	0 min post iTBS	0.198
22	60	q3	0 min post iTBS	0.374
23	60	q3	0 min post iTBS	0.314
24	60	q3	0 min post iTBS	0.295
5	60	q3	10 min post iTBS	0.256
6	60	q3	10 min post iTBS	0.243
7	60	q3	10 min post iTBS	0.337
8	60	q3	10 min post iTBS	0.218
13	60	q3	10 min post iTBS	0.309
14	60	q3	10 min post iTBS	0.348
15	60	q3	10 min post iTBS	0.293
16	60	q3	10 min post iTBS	0.265
21	60	q3	10 min post iTBS	0.272
22	60	q3	10 min post iTBS	0.33
23	60	q3	10 min post iTBS	0.3
24	60	q3	10 min post iTBS	0.236
5	60	q3	20 min post iTBS	0.279
6	60	q3	20 min post iTBS	0.261
7	60	q3	20 min post iTBS	0.31
8	60	q3	20 min post iTBS	0.223
13	60	q3	20 min post iTBS	0.3
14	60	q3	20 min post iTBS	0.316
15	60	q3	20 min post iTBS	0.346
16	60	q3	20 min post iTBS	0.263
21	60	q3	20 min post iTBS	0.23
22	60	q3	20 min post iTBS	0.307
23	60	q3	20 min post iTBS	0.32
24	60	q3	20 min post iTBS	0.275
5	60	q3	30 min post iTBS	0.275
6	60	q3	30 min post iTBS	0.264
7	60	q3	30 min post iTBS	0.297
8	60	q3	30 min post iTBS	0.21
13	60	q3	30 min post iTBS	0.257
14	60	q3	30 min post iTBS	0.213
15	60	q3	30 min post iTBS	0.297
16	60	q3	30 min post iTBS	0.218
21	60	q3	30 min post iTBS	0.215
22	60	q3	30 min post iTBS	0.298
23	60	q3	30 min post iTBS	0.318
24	60	q3	30 min post iTBS	0.278
5	60	q3	40 min post iTBS	0.321
6	60	q3	40 min post iTBS	0.264
7	60	q3	40 min post iTBS	0.271
8	60	q3	40 min post iTBS	0.205
13	60	q3	40 min post iTBS	0.309
14	60	q3	40 min post iTBS	0.336
15	60	q3	40 min post iTBS	0.351
16	60	q3	40 min post iTBS	0.266
21	60	q3	40 min post iTBS	0.232
22	60	q3	40 min post iTBS	0.28
23	60	q3	40 min post iTBS	0.404
24	60	q3	40 min post iTBS	0.265
5	60	q4	pre	0.299
6	60	q4	pre	0.316
7	60	q4	pre	0.2715
8	60	q4	pre	0.267
13	60	q4	pre	0.2625
14	60	q4	pre	0.253
15	60	q4	pre	0.2895
16	60	q4	pre	0.3175
21	60	q4	pre	0.2325
22	60	q4	pre	0.287
23	60	q4	pre	0.3305
24	60	q4	pre	0.2925
5	60	q4	0 min post iTBS	0.287
6	60	q4	0 min post iTBS	0.299
7	60	q4	0 min post iTBS	0.239
8	60	q4	0 min post iTBS	0.23
13	60	q4	0 min post iTBS	0.328
14	60	q4	0 min post iTBS	0.262
15	60	q4	0 min post iTBS	0.272
16	60	q4	0 min post iTBS	0.284
21	60	q4	0 min post iTBS	0.186
22	60	q4	0 min post iTBS	0.355
23	60	q4	0 min post iTBS	0.375
24	60	q4	0 min post iTBS	0.294
5	60	q4	10 min post iTBS	0.296
6	60	q4	10 min post iTBS	0.273
7	60	q4	10 min post iTBS	0.28
8	60	q4	10 min post iTBS	0.2
13	60	q4	10 min post iTBS	0.245
14	60	q4	10 min post iTBS	0.256
15	60	q4	10 min post iTBS	0.341
16	60	q4	10 min post iTBS	0.26
21	60	q4	10 min post iTBS	0.264
22	60	q4	10 min post iTBS	0.267
23	60	q4	10 min post iTBS	0.352
24	60	q4	10 min post iTBS	0.279
5	60	q4	20 min post iTBS	0.292
6	60	q4	20 min post iTBS	0.311
7	60	q4	20 min post iTBS	0.283
8	60	q4	20 min post iTBS	0.208
13	60	q4	20 min post iTBS	0.27
14	60	q4	20 min post iTBS	0.276
15	60	q4	20 min post iTBS	0.315
16	60	q4	20 min post iTBS	0.294
21	60	q4	20 min post iTBS	0.222
22	60	q4	20 min post iTBS	0.222
23	60	q4	20 min post iTBS	0.265
24	60	q4	20 min post iTBS	0.29
5	60	q4	30 min post iTBS	0.287
6	60	q4	30 min post iTBS	0.301
7	60	q4	30 min post iTBS	0.263
8	60	q4	30 min post iTBS	0.213
13	60	q4	30 min post iTBS	0.368
14	60	q4	30 min post iTBS	0.291
15	60	q4	30 min post iTBS	0.3
16	60	q4	30 min post iTBS	0.278
21	60	q4	30 min post iTBS	0.207
22	60	q4	30 min post iTBS	0.291
23	60	q4	30 min post iTBS	0.354
24	60	q4	30 min post iTBS	0.33
5	60	q4	40 min post iTBS	0.309
6	60	q4	40 min post iTBS	0.327
7	60	q4	40 min post iTBS	0.295
8	60	q4	40 min post iTBS	0.261
13	60	q4	40 min post iTBS	0.355
14	60	q4	40 min post iTBS	0.264
15	60	q4	40 min post iTBS	0.291
16	60	q4	40 min post iTBS	0.326
21	60	q4	40 min post iTBS	0.189
22	60	q4	40 min post iTBS	0.235
23	60	q4	40 min post iTBS	0.376
24	60	q4	40 min post iTBS	0.294
5	80	q1	pre	0.2935
6	80	q1	pre	0.3215
7	80	q1	pre	0.28
8	80	q1	pre	0.2165
13	80	q1	pre	0.259
14	80	q1	pre	0.2825
15	80	q1	pre	0.2965
16	80	q1	pre	0.2785
21	80	q1	pre	0.2245
22	80	q1	pre	0.3485
23	80	q1	pre	0.2695
24	80	q1	pre	0.2555
5	80	q1	0 min post iTBS	0.338
6	80	q1	0 min post iTBS	0.267
7	80	q1	0 min post iTBS	0.273
8	80	q1	0 min post iTBS	0.16
13	80	q1	0 min post iTBS	0.328
14	80	q1	0 min post iTBS	0.259
15	80	q1	0 min post iTBS	0.28
16	80	q1	0 min post iTBS	0.277
21	80	q1	0 min post iTBS	0.261
22	80	q1	0 min post iTBS	0.321
23	80	q1	0 min post iTBS	0.278
24	80	q1	0 min post iTBS	0.275
5	80	q1	10 min post iTBS	0.31
6	80	q1	10 min post iTBS	0.315
7	80	q1	10 min post iTBS	0.298
8	80	q1	10 min post iTBS	0.191
13	80	q1	10 min post iTBS	0.28
14	80	q1	10 min post iTBS	0.361
15	80	q1	10 min post iTBS	0.298
16	80	q1	10 min post iTBS	0.301
21	80	q1	10 min post iTBS	0.252
22	80	q1	10 min post iTBS	0.304
23	80	q1	10 min post iTBS	0.274
24	80	q1	10 min post iTBS	0.271
5	80	q1	20 min post iTBS	0.313
6	80	q1	20 min post iTBS	0.3
7	80	q1	20 min post iTBS	0.276
8	80	q1	20 min post iTBS	0.173
13	80	q1	20 min post iTBS	0.34
14	80	q1	20 min post iTBS	0.292
15	80	q1	20 min post iTBS	0.274
16	80	q1	20 min post iTBS	0.228
21	80	q1	20 min post iTBS	0.265
22	80	q1	20 min post iTBS	0.307
23	80	q1	20 min post iTBS	0.262
24	80	q1	20 min post iTBS	0.272
5	80	q1	30 min post iTBS	0.316
6	80	q1	30 min post iTBS	0.267
7	80	q1	30 min post iTBS	0.276
8	80	q1	30 min post iTBS	0.239
13	80	q1	30 min post iTBS	0.298
14	80	q1	30 min post iTBS	0.237
15	80	q1	30 min post iTBS	0.212
16	80	q1	30 min post iTBS	0.275
21	80	q1	30 min post iTBS	0.221
22	80	q1	30 min post iTBS	0.258
23	80	q1	30 min post iTBS	0.256
24	80	q1	30 min post iTBS	0.244
5	80	q1	40 min post iTBS	0.276
6	80	q1	40 min post iTBS	0.271
7	80	q1	40 min post iTBS	0.334
8	80	q1	40 min post iTBS	0.205
13	80	q1	40 min post iTBS	0.36
14	80	q1	40 min post iTBS	0.271
15	80	q1	40 min post iTBS	0.262
16	80	q1	40 min post iTBS	0.271
21	80	q1	40 min post iTBS	0.263
22	80	q1	40 min post iTBS	0.257
23	80	q1	40 min post iTBS	0.265
24	80	q1	40 min post iTBS	0.235
5	80	q2	pre	0.254
6	80	q2	pre	0.321
7	80	q2	pre	0.2975
8	80	q2	pre	0.2025
13	80	q2	pre	0.293
14	80	q2	pre	0.271
15	80	q2	pre	0.2525
16	80	q2	pre	0.271
21	80	q2	pre	0.215
22	80	q2	pre	0.3255
23	80	q2	pre	0.281
24	80	q2	pre	0.2725
5	80	q2	0 min post iTBS	0.26
6	80	q2	0 min post iTBS	0.303
7	80	q2	0 min post iTBS	0.319
8	80	q2	0 min post iTBS	0.221
13	80	q2	0 min post iTBS	0.266
14	80	q2	0 min post iTBS	0.25
15	80	q2	0 min post iTBS	0.26
16	80	q2	0 min post iTBS	0.234
21	80	q2	0 min post iTBS	0.218
22	80	q2	0 min post iTBS	0.303
23	80	q2	0 min post iTBS	0.266
24	80	q2	0 min post iTBS	0.293
5	80	q2	10 min post iTBS	0.295
6	80	q2	10 min post iTBS	0.308
7	80	q2	10 min post iTBS	0.326
8	80	q2	10 min post iTBS	0.191
13	80	q2	10 min post iTBS	0.318
14	80	q2	10 min post iTBS	0.28
15	80	q2	10 min post iTBS	0.286
16	80	q2	10 min post iTBS	0.257
21	80	q2	10 min post iTBS	0.197
22	80	q2	10 min post iTBS	0.252
23	80	q2	10 min post iTBS	0.296
24	80	q2	10 min post iTBS	0.277
5	80	q2	20 min post iTBS	0.261
6	80	q2	20 min post iTBS	0.289
7	80	q2	20 min post iTBS	0.254
8	80	q2	20 min post iTBS	0.224
13	80	q2	20 min post iTBS	0.281
14	80	q2	20 min post iTBS	0.238
15	80	q2	20 min post iTBS	0.256
16	80	q2	20 min post iTBS	0.268
21	80	q2	20 min post iTBS	0.254
22	80	q2	20 min post iTBS	0.3
23	80	q2	20 min post iTBS	0.298
24	80	q2	20 min post iTBS	0.269
5	80	q2	30 min post iTBS	0.235
6	80	q2	30 min post iTBS	0.33
7	80	q2	30 min post iTBS	0.348
8	80	q2	30 min post iTBS	0.233
13	80	q2	30 min post iTBS	0.259
14	80	q2	30 min post iTBS	0.325
15	80	q2	30 min post iTBS	0.264
16	80	q2	30 min post iTBS	0.296
21	80	q2	30 min post iTBS	0.191
22	80	q2	30 min post iTBS	0.297
23	80	q2	30 min post iTBS	0.264
24	80	q2	30 min post iTBS	0.303
5	80	q2	40 min post iTBS	0.273
6	80	q2	40 min post iTBS	0.325
7	80	q2	40 min post iTBS	0.345
8	80	q2	40 min post iTBS	0.225
13	80	q2	40 min post iTBS	0.355
14	80	q2	40 min post iTBS	0.246
15	80	q2	40 min post iTBS	0.26
16	80	q2	40 min post iTBS	0.277
21	80	q2	40 min post iTBS	0.244
22	80	q2	40 min post iTBS	0.266
23	80	q2	40 min post iTBS	0.261
24	80	q2	40 min post iTBS	0.291
5	80	q3	pre	0.2525
6	80	q3	pre	0.229
7	80	q3	pre	0.261
8	80	q3	pre	0.2125
13	80	q3	pre	0.284
14	80	q3	pre	0.303
15	80	q3	pre	0.286
16	80	q3	pre	0.2595
21	80	q3	pre	0.2195
22	80	q3	pre	0.266
23	80	q3	pre	0.272
24	80	q3	pre	0.238
5	80	q3	0 min post iTBS	0.257
6	80	q3	0 min post iTBS	0.23
7	80	q3	0 min post iTBS	0.273
8	80	q3	0 min post iTBS	0.204
13	80	q3	0 min post iTBS	0.324
14	80	q3	0 min post iTBS	0.287
15	80	q3	0 min post iTBS	0.287
16	80	q3	0 min post iTBS	0.22
21	80	q3	0 min post iTBS	0.216
22	80	q3	0 min post iTBS	0.3
23	80	q3	0 min post iTBS	0.238
24	80	q3	0 min post iTBS	0.232
5	80	q3	10 min post iTBS	0.26
6	80	q3	10 min post iTBS	0.222
7	80	q3	10 min post iTBS	0.298
8	80	q3	10 min post iTBS	0.205
13	80	q3	10 min post iTBS	0.283
14	80	q3	10 min post iTBS	0.344
15	80	q3	10 min post iTBS	0.301
16	80	q3	10 min post iTBS	0.248
21	80	q3	10 min post iTBS	0.246
22	80	q3	10 min post iTBS	0.274
23	80	q3	10 min post iTBS	0.319
24	80	q3	10 min post iTBS	0.233
5	80	q3	20 min post iTBS	0.266
6	80	q3	20 min post iTBS	0.242
7	80	q3	20 min post iTBS	0.257
8	80	q3	20 min post iTBS	0.22
13	80	q3	20 min post iTBS	0.211
14	80	q3	20 min post iTBS	0.293
15	80	q3	20 min post iTBS	0.301
16	80	q3	20 min post iTBS	0.296
21	80	q3	20 min post iTBS	0.225
22	80	q3	20 min post iTBS	0.194
23	80	q3	20 min post iTBS	0.267
24	80	q3	20 min post iTBS	0.228
5	80	q3	30 min post iTBS	0.245
6	80	q3	30 min post iTBS	0.246
7	80	q3	30 min post iTBS	0.295
8	80	q3	30 min post iTBS	0.225
13	80	q3	30 min post iTBS	0.267
14	80	q3	30 min post iTBS	0.29
15	80	q3	30 min post iTBS	0.302
16	80	q3	30 min post iTBS	0.252
21	80	q3	30 min post iTBS	0.246
22	80	q3	30 min post iTBS	0.25
23	80	q3	30 min post iTBS	0.264
24	80	q3	30 min post iTBS	0.265
5	80	q3	40 min post iTBS	0.214
6	80	q3	40 min post iTBS	0.266
7	80	q3	40 min post iTBS	0.284
8	80	q3	40 min post iTBS	0.224
13	80	q3	40 min post iTBS	0.288
14	80	q3	40 min post iTBS	0.285
15	80	q3	40 min post iTBS	0.307
16	80	q3	40 min post iTBS	0.273
21	80	q3	40 min post iTBS	0.237
22	80	q3	40 min post iTBS	0.268
23	80	q3	40 min post iTBS	0.28
24	80	q3	40 min post iTBS	0.236
5	80	q4	pre	0.279
6	80	q4	pre	0.3235
7	80	q4	pre	0.2865
8	80	q4	pre	0.2045
13	80	q4	pre	0.2565
14	80	q4	pre	0.2405
15	80	q4	pre	0.289
16	80	q4	pre	0.2675
21	80	q4	pre	0.2285
22	80	q4	pre	0.2655
23	80	q4	pre	0.317
24	80	q4	pre	0.256
5	80	q4	0 min post iTBS	0.258
6	80	q4	0 min post iTBS	0.301
7	80	q4	0 min post iTBS	0.246
8	80	q4	0 min post iTBS	0.201
13	80	q4	0 min post iTBS	0.262
14	80	q4	0 min post iTBS	0.245
15	80	q4	0 min post iTBS	0.274
16	80	q4	0 min post iTBS	0.247
21	80	q4	0 min post iTBS	0.237
22	80	q4	0 min post iTBS	0.295
23	80	q4	0 min post iTBS	0.275
24	80	q4	0 min post iTBS	0.293
5	80	q4	10 min post iTBS	0.264
6	80	q4	10 min post iTBS	0.358
7	80	q4	10 min post iTBS	0.31
8	80	q4	10 min post iTBS	0.222
13	80	q4	10 min post iTBS	0.276
14	80	q4	10 min post iTBS	0.251
15	80	q4	10 min post iTBS	0.31
16	80	q4	10 min post iTBS	0.247
21	80	q4	10 min post iTBS	0.23
22	80	q4	10 min post iTBS	0.3
23	80	q4	10 min post iTBS	0.308
24	80	q4	10 min post iTBS	0.259
5	80	q4	20 min post iTBS	0.264
6	80	q4	20 min post iTBS	0.291
7	80	q4	20 min post iTBS	0.276
8	80	q4	20 min post iTBS	0.221
13	80	q4	20 min post iTBS	0.28
14	80	q4	20 min post iTBS	0.253
15	80	q4	20 min post iTBS	0.28
16	80	q4	20 min post iTBS	0.288
21	80	q4	20 min post iTBS	0.237
22	80	q4	20 min post iTBS	0.297
23	80	q4	20 min post iTBS	0.27
24	80	q4	20 min post iTBS	0.268
5	80	q4	30 min post iTBS	0.276
6	80	q4	30 min post iTBS	0.344
7	80	q4	30 min post iTBS	0.292
8	80	q4	30 min post iTBS	0.228
13	80	q4	30 min post iTBS	0.217
14	80	q4	30 min post iTBS	0.276
15	80	q4	30 min post iTBS	0.283
16	80	q4	30 min post iTBS	0.307
21	80	q4	30 min post iTBS	0.23
22	80	q4	30 min post iTBS	0.292
23	80	q4	30 min post iTBS	0.305
24	80	q4	30 min post iTBS	0.269
5	80	q4	40 min post iTBS	0.296
6	80	q4	40 min post iTBS	0.283
7	80	q4	40 min post iTBS	0.297
8	80	q4	40 min post iTBS	0.226
13	80	q4	40 min post iTBS	0.307
14	80	q4	40 min post iTBS	0.26
15	80	q4	40 min post iTBS	0.263
16	80	q4	40 min post iTBS	0.314
21	80	q4	40 min post iTBS	0.218
22	80	q4	40 min post iTBS	0.291
23	80	q4	40 min post iTBS	0.264
24	80	q4	40 min post iTBS	0.279
5	100	q1	pre	0.3
6	100	q1	pre	0.2785
7	100	q1	pre	0.352
8	100	q1	pre	0.255
13	100	q1	pre	0.287
14	100	q1	pre	0.271
15	100	q1	pre	0.251
16	100	q1	pre	0.2625
21	100	q1	pre	0.223
22	100	q1	pre	0.293
23	100	q1	pre	0.266
24	100	q1	pre	0.2445
5	100	q1	0 min post iTBS	0.292
6	100	q1	0 min post iTBS	0.257
7	100	q1	0 min post iTBS	0.271
8	100	q1	0 min post iTBS	0.199
13	100	q1	0 min post iTBS	0.348
14	100	q1	0 min post iTBS	0.287
15	100	q1	0 min post iTBS	0.283
16	100	q1	0 min post iTBS	0.331
21	100	q1	0 min post iTBS	0.236
22	100	q1	0 min post iTBS	0.266
23	100	q1	0 min post iTBS	0.264
24	100	q1	0 min post iTBS	0.274
5	100	q1	10 min post iTBS	0.263
6	100	q1	10 min post iTBS	0.266
7	100	q1	10 min post iTBS	0.331
8	100	q1	10 min post iTBS	0.217
13	100	q1	10 min post iTBS	0.377
14	100	q1	10 min post iTBS	0.261
15	100	q1	10 min post iTBS	0.305
16	100	q1	10 min post iTBS	0.29
21	100	q1	10 min post iTBS	0.247
22	100	q1	10 min post iTBS	0.268
23	100	q1	10 min post iTBS	0.263
24	100	q1	10 min post iTBS	0.276
5	100	q1	20 min post iTBS	0.286
6	100	q1	20 min post iTBS	0.265
7	100	q1	20 min post iTBS	0.276
8	100	q1	20 min post iTBS	0.231
13	100	q1	20 min post iTBS	0.289
14	100	q1	20 min post iTBS	0.266
15	100	q1	20 min post iTBS	0.329
16	100	q1	20 min post iTBS	0.276
21	100	q1	20 min post iTBS	0.212
22	100	q1	20 min post iTBS	0.28
23	100	q1	20 min post iTBS	0.271
24	100	q1	20 min post iTBS	0.276
5	100	q1	30 min post iTBS	0.303
6	100	q1	30 min post iTBS	0.32
7	100	q1	30 min post iTBS	0.375
8	100	q1	30 min post iTBS	0.2
13	100	q1	30 min post iTBS	0.204
14	100	q1	30 min post iTBS	0.227
15	100	q1	30 min post iTBS	0.292
16	100	q1	30 min post iTBS	0.317
21	100	q1	30 min post iTBS	0.221
22	100	q1	30 min post iTBS	0.295
23	100	q1	30 min post iTBS	0.291
24	100	q1	30 min post iTBS	0.32
5	100	q1	40 min post iTBS	0.308
6	100	q1	40 min post iTBS	0.299
7	100	q1	40 min post iTBS	0.397
8	100	q1	40 min post iTBS	0.223
13	100	q1	40 min post iTBS	0.477
14	100	q1	40 min post iTBS	0.255
15	100	q1	40 min post iTBS	0.26
16	100	q1	40 min post iTBS	0.376
21	100	q1	40 min post iTBS	0.224
22	100	q1	40 min post iTBS	0.305
23	100	q1	40 min post iTBS	0.2
24	100	q1	40 min post iTBS	0.299
5	100	q2	pre	0.242
6	100	q2	pre	0.3015
7	100	q2	pre	0.28
8	100	q2	pre	0.2475
13	100	q2	pre	0.3125
14	100	q2	pre	0.2715
15	100	q2	pre	0.2595
16	100	q2	pre	0.236
21	100	q2	pre	0.2245
22	100	q2	pre	0.253
23	100	q2	pre	0.259
24	100	q2	pre	0.2485
5	100	q2	0 min post iTBS	0.245
6	100	q2	0 min post iTBS	0.242
7	100	q2	0 min post iTBS	0.277
8	100	q2	0 min post iTBS	0.226
13	100	q2	0 min post iTBS	0.293
14	100	q2	0 min post iTBS	0.273
15	100	q2	0 min post iTBS	0.299
16	100	q2	0 min post iTBS	0.221
21	100	q2	0 min post iTBS	0.222
22	100	q2	0 min post iTBS	0.298
23	100	q2	0 min post iTBS	0.268
24	100	q2	0 min post iTBS	0.277
5	100	q2	10 min post iTBS	0.235
6	100	q2	10 min post iTBS	0.255
7	100	q2	10 min post iTBS	0.339
8	100	q2	10 min post iTBS	0.224
13	100	q2	10 min post iTBS	0.281
14	100	q2	10 min post iTBS	0.258
15	100	q2	10 min post iTBS	0.347
16	100	q2	10 min post iTBS	0.272
21	100	q2	10 min post iTBS	0.209
22	100	q2	10 min post iTBS	0.263
23	100	q2	10 min post iTBS	0.299
24	100	q2	10 min post iTBS	0.236
5	100	q2	20 min post iTBS	0.247
6	100	q2	20 min post iTBS	0.276
7	100	q2	20 min post iTBS	0.295
8	100	q2	20 min post iTBS	0.221
13	100	q2	20 min post iTBS	0.267
14	100	q2	20 min post iTBS	0.271
15	100	q2	20 min post iTBS	0.302
16	100	q2	20 min post iTBS	0.202
21	100	q2	20 min post iTBS	0.218
22	100	q2	20 min post iTBS	0.223
23	100	q2	20 min post iTBS	0.272
24	100	q2	20 min post iTBS	0.292
5	100	q2	30 min post iTBS	0.254
6	100	q2	30 min post iTBS	0.324
7	100	q2	30 min post iTBS	0.333
8	100	q2	30 min post iTBS	0.259
13	100	q2	30 min post iTBS	0.311
14	100	q2	30 min post iTBS	0.239
15	100	q2	30 min post iTBS	0.241
16	100	q2	30 min post iTBS	0.304
21	100	q2	30 min post iTBS	0.239
22	100	q2	30 min post iTBS	0.304
23	100	q2	30 min post iTBS	0.306
24	100	q2	30 min post iTBS	0.313
5	100	q2	40 min post iTBS	0.268
6	100	q2	40 min post iTBS	0.302
7	100	q2	40 min post iTBS	0.327
8	100	q2	40 min post iTBS	0.22
13	100	q2	40 min post iTBS	0.354
14	100	q2	40 min post iTBS	0.176
15	100	q2	40 min post iTBS	0.239
16	100	q2	40 min post iTBS	0.287
21	100	q2	40 min post iTBS	0.222
22	100	q2	40 min post iTBS	0.291
23	100	q2	40 min post iTBS	0.265
24	100	q2	40 min post iTBS	0.263
5	100	q3	pre	0.274
6	100	q3	pre	0.295
7	100	q3	pre	0.3045
8	100	q3	pre	0.276
13	100	q3	pre	0.354
14	100	q3	pre	0.2835
15	100	q3	pre	0.306
16	100	q3	pre	0.259
21	100	q3	pre	0.2395
22	100	q3	pre	0.3005
23	100	q3	pre	0.3045
24	100	q3	pre	0.2685
5	100	q3	0 min post iTBS	0.254
6	100	q3	0 min post iTBS	0.262
7	100	q3	0 min post iTBS	0.34
8	100	q3	0 min post iTBS	0.227
13	100	q3	0 min post iTBS	0.298
14	100	q3	0 min post iTBS	0.292
15	100	q3	0 min post iTBS	0.288
16	100	q3	0 min post iTBS	0.264
21	100	q3	0 min post iTBS	0.229
22	100	q3	0 min post iTBS	0.269
23	100	q3	0 min post iTBS	0.235
24	100	q3	0 min post iTBS	0.255
5	100	q3	10 min post iTBS	0.265
6	100	q3	10 min post iTBS	0.275
7	100	q3	10 min post iTBS	0.226
8	100	q3	10 min post iTBS	0.217
13	100	q3	10 min post iTBS	0.278
14	100	q3	10 min post iTBS	0.291
15	100	q3	10 min post iTBS	0.319
16	100	q3	10 min post iTBS	0.21
21	100	q3	10 min post iTBS	0.219
22	100	q3	10 min post iTBS	0.291
23	100	q3	10 min post iTBS	0.303
24	100	q3	10 min post iTBS	0.239
5	100	q3	20 min post iTBS	0.265
6	100	q3	20 min post iTBS	0.282
7	100	q3	20 min post iTBS	0.282
8	100	q3	20 min post iTBS	0.243
13	100	q3	20 min post iTBS	0.298
14	100	q3	20 min post iTBS	0.315
15	100	q3	20 min post iTBS	0.337
16	100	q3	20 min post iTBS	0.264
21	100	q3	20 min post iTBS	0.243
22	100	q3	20 min post iTBS	0.241
23	100	q3	20 min post iTBS	0.276
24	100	q3	20 min post iTBS	0.274
5	100	q3	30 min post iTBS	0.242
6	100	q3	30 min post iTBS	0.301
7	100	q3	30 min post iTBS	0.261
8	100	q3	30 min post iTBS	0.209
13	100	q3	30 min post iTBS	0.298
14	100	q3	30 min post iTBS	0.304
15	100	q3	30 min post iTBS	0.31
16	100	q3	30 min post iTBS	0.269
21	100	q3	30 min post iTBS	0.221
22	100	q3	30 min post iTBS	0.29
23	100	q3	30 min post iTBS	0.266
24	100	q3	30 min post iTBS	0.285
5	100	q3	40 min post iTBS	0.257
6	100	q3	40 min post iTBS	0.197
7	100	q3	40 min post iTBS	0.261
8	100	q3	40 min post iTBS	0.224
13	100	q3	40 min post iTBS	0.277
14	100	q3	40 min post iTBS	0.272
15	100	q3	40 min post iTBS	0.275
16	100	q3	40 min post iTBS	0.262
21	100	q3	40 min post iTBS	0.223
22	100	q3	40 min post iTBS	0.23
23	100	q3	40 min post iTBS	0.321
24	100	q3	40 min post iTBS	0.227
5	100	q4	pre	0.3055
6	100	q4	pre	0.285
7	100	q4	pre	0.3
8	100	q4	pre	0.2605
13	100	q4	pre	0.2705
14	100	q4	pre	0.2135
15	100	q4	pre	0.2645
16	100	q4	pre	0.2575
21	100	q4	pre	0.203
22	100	q4	pre	0.277
23	100	q4	pre	0.264
24	100	q4	pre	0.2635
5	100	q4	0 min post iTBS	0.256
6	100	q4	0 min post iTBS	0.269
7	100	q4	0 min post iTBS	0.384
8	100	q4	0 min post iTBS	0.231
13	100	q4	0 min post iTBS	0.223
14	100	q4	0 min post iTBS	0.264
15	100	q4	0 min post iTBS	0.278
16	100	q4	0 min post iTBS	0.276
21	100	q4	0 min post iTBS	0.213
22	100	q4	0 min post iTBS	0.251
23	100	q4	0 min post iTBS	0.251
24	100	q4	0 min post iTBS	0.294
5	100	q4	10 min post iTBS	0.239
6	100	q4	10 min post iTBS	0.257
7	100	q4	10 min post iTBS	0.3
8	100	q4	10 min post iTBS	0.208
13	100	q4	10 min post iTBS	0.178
14	100	q4	10 min post iTBS	0.238
15	100	q4	10 min post iTBS	0.301
16	100	q4	10 min post iTBS	0.282
21	100	q4	10 min post iTBS	0.21
22	100	q4	10 min post iTBS	0.263
23	100	q4	10 min post iTBS	0.224
24	100	q4	10 min post iTBS	0.305
5	100	q4	20 min post iTBS	0.264
6	100	q4	20 min post iTBS	0.298
7	100	q4	20 min post iTBS	0.267
8	100	q4	20 min post iTBS	0.241
13	100	q4	20 min post iTBS	0.226
14	100	q4	20 min post iTBS	0.261
15	100	q4	20 min post iTBS	0.297
16	100	q4	20 min post iTBS	0.283
21	100	q4	20 min post iTBS	0.215
22	100	q4	20 min post iTBS	0.224
23	100	q4	20 min post iTBS	0.263
24	100	q4	20 min post iTBS	0.266
5	100	q4	30 min post iTBS	0.286
6	100	q4	30 min post iTBS	0.301
7	100	q4	30 min post iTBS	0.317
8	100	q4	30 min post iTBS	0.257
13	100	q4	30 min post iTBS	0.279
14	100	q4	30 min post iTBS	0.171
15	100	q4	30 min post iTBS	0.275
16	100	q4	30 min post iTBS	0.283
21	100	q4	30 min post iTBS	0.216
22	100	q4	30 min post iTBS	0.263
23	100	q4	30 min post iTBS	0.3
24	100	q4	30 min post iTBS	0.294
5	100	q4	40 min post iTBS	0.294
6	100	q4	40 min post iTBS	0.334
7	100	q4	40 min post iTBS	0.311
8	100	q4	40 min post iTBS	0.227
13	100	q4	40 min post iTBS	0.317
14	100	q4	40 min post iTBS	0.221
15	100	q4	40 min post iTBS	0.289
16	100	q4	40 min post iTBS	0.32
21	100	q4	40 min post iTBS	0.226
22	100	q4	40 min post iTBS	0.263
23	100	q4	40 min post iTBS	0.274
24	100	q4	40 min post iTBS	0.257

## Sheet: Exp. 3
subject	pulseform	quadrant	time	visual acuity [deg]
1	biphasic	q1	pre	0.1995
2	biphasic	q1	pre	0.279
3	biphasic	q1	pre	0.276
4	biphasic	q1	pre	0.226
6	biphasic	q1	pre	0.2585
8	biphasic	q1	pre	0.189
9	biphasic	q1	pre	0.293
10	biphasic	q1	pre	0.2395
11	biphasic	q1	pre	0.242
15	biphasic	q1	pre	0.261
16	biphasic	q1	pre	0.264
17	biphasic	q1	pre	0.217
19	biphasic	q1	pre	0.247
22	biphasic	q1	pre	0.295
24	biphasic	q1	pre	0.226
1	biphasic	q1	0 min post 1Hz rTMS	0.172
2	biphasic	q1	0 min post 1Hz rTMS	0.239
3	biphasic	q1	0 min post 1Hz rTMS	0.264
4	biphasic	q1	0 min post 1Hz rTMS	0.194
6	biphasic	q1	0 min post 1Hz rTMS	0.291
8	biphasic	q1	0 min post 1Hz rTMS	0.162
9	biphasic	q1	0 min post 1Hz rTMS	0.274
10	biphasic	q1	0 min post 1Hz rTMS	0.268
11	biphasic	q1	0 min post 1Hz rTMS	0.231
15	biphasic	q1	0 min post 1Hz rTMS	0.226
16	biphasic	q1	0 min post 1Hz rTMS	0.34
17	biphasic	q1	0 min post 1Hz rTMS	0.235
19	biphasic	q1	0 min post 1Hz rTMS	0.191
22	biphasic	q1	0 min post 1Hz rTMS	0.303
24	biphasic	q1	0 min post 1Hz rTMS	0.265
1	biphasic	q1	10 min post 1Hz rTMS	0.208
2	biphasic	q1	10 min post 1Hz rTMS	0.269
3	biphasic	q1	10 min post 1Hz rTMS	0.246
4	biphasic	q1	10 min post 1Hz rTMS	0.204
6	biphasic	q1	10 min post 1Hz rTMS	0.275
8	biphasic	q1	10 min post 1Hz rTMS	0.247
9	biphasic	q1	10 min post 1Hz rTMS	0.293
10	biphasic	q1	10 min post 1Hz rTMS	0.28
11	biphasic	q1	10 min post 1Hz rTMS	0.188
15	biphasic	q1	10 min post 1Hz rTMS	0.219
16	biphasic	q1	10 min post 1Hz rTMS	0.277
17	biphasic	q1	10 min post 1Hz rTMS	0.266
19	biphasic	q1	10 min post 1Hz rTMS	0.233
22	biphasic	q1	10 min post 1Hz rTMS	0.295
24	biphasic	q1	10 min post 1Hz rTMS	0.262
1	biphasic	q1	20 min post 1Hz rTMS	0.202
2	biphasic	q1	20 min post 1Hz rTMS	0.258
3	biphasic	q1	20 min post 1Hz rTMS	0.296
4	biphasic	q1	20 min post 1Hz rTMS	0.228
6	biphasic	q1	20 min post 1Hz rTMS	0.261
8	biphasic	q1	20 min post 1Hz rTMS	0.219
9	biphasic	q1	20 min post 1Hz rTMS	0.301
10	biphasic	q1	20 min post 1Hz rTMS	0.272
11	biphasic	q1	20 min post 1Hz rTMS	0.268
15	biphasic	q1	20 min post 1Hz rTMS	0.249
16	biphasic	q1	20 min post 1Hz rTMS	0.295
17	biphasic	q1	20 min post 1Hz rTMS	0.253
19	biphasic	q1	20 min post 1Hz rTMS	0.253
22	biphasic	q1	20 min post 1Hz rTMS	0.299
24	biphasic	q1	20 min post 1Hz rTMS	0.268
1	biphasic	q1	30 min post 1Hz rTMS	0.185
2	biphasic	q1	30 min post 1Hz rTMS	0.28
3	biphasic	q1	30 min post 1Hz rTMS	0.243
4	biphasic	q1	30 min post 1Hz rTMS	0.233
6	biphasic	q1	30 min post 1Hz rTMS	0.276
8	biphasic	q1	30 min post 1Hz rTMS	0.238
9	biphasic	q1	30 min post 1Hz rTMS	0.316
10	biphasic	q1	30 min post 1Hz rTMS	0.281
11	biphasic	q1	30 min post 1Hz rTMS	0.248
15	biphasic	q1	30 min post 1Hz rTMS	0.238
16	biphasic	q1	30 min post 1Hz rTMS	0.308
17	biphasic	q1	30 min post 1Hz rTMS	0.236
19	biphasic	q1	30 min post 1Hz rTMS	0.29
22	biphasic	q1	30 min post 1Hz rTMS	0.236
24	biphasic	q1	30 min post 1Hz rTMS	0.217
1	biphasic	q1	40 min post 1Hz rTMS	0.198
2	biphasic	q1	40 min post 1Hz rTMS	0.24
3	biphasic	q1	40 min post 1Hz rTMS	0.276
4	biphasic	q1	40 min post 1Hz rTMS	0.197
6	biphasic	q1	40 min post 1Hz rTMS	0.338
8	biphasic	q1	40 min post 1Hz rTMS	0.262
9	biphasic	q1	40 min post 1Hz rTMS	0.236
10	biphasic	q1	40 min post 1Hz rTMS	0.242
11	biphasic	q1	40 min post 1Hz rTMS	0.241
15	biphasic	q1	40 min post 1Hz rTMS	0.226
16	biphasic	q1	40 min post 1Hz rTMS	0.301
17	biphasic	q1	40 min post 1Hz rTMS	0.252
19	biphasic	q1	40 min post 1Hz rTMS	0.279
22	biphasic	q1	40 min post 1Hz rTMS	0.291
24	biphasic	q1	40 min post 1Hz rTMS	0.268
1	biphasic	q2	pre	0.2855
2	biphasic	q2	pre	0.253
3	biphasic	q2	pre	0.244
4	biphasic	q2	pre	0.2405
6	biphasic	q2	pre	0.296
8	biphasic	q2	pre	0.218
9	biphasic	q2	pre	0.229
10	biphasic	q2	pre	0.2495
11	biphasic	q2	pre	0.2035
15	biphasic	q2	pre	0.251
16	biphasic	q2	pre	0.257
17	biphasic	q2	pre	0.25
19	biphasic	q2	pre	0.2655
22	biphasic	q2	pre	0.266
24	biphasic	q2	pre	0.21
1	biphasic	q2	0 min post 1Hz rTMS	0.243
2	biphasic	q2	0 min post 1Hz rTMS	0.223
3	biphasic	q2	0 min post 1Hz rTMS	0.204
4	biphasic	q2	0 min post 1Hz rTMS	0.215
6	biphasic	q2	0 min post 1Hz rTMS	0.266
8	biphasic	q2	0 min post 1Hz rTMS	0.23
9	biphasic	q2	0 min post 1Hz rTMS	0.251
10	biphasic	q2	0 min post 1Hz rTMS	0.201
11	biphasic	q2	0 min post 1Hz rTMS	0.191
15	biphasic	q2	0 min post 1Hz rTMS	0.291
16	biphasic	q2	0 min post 1Hz rTMS	0.274
17	biphasic	q2	0 min post 1Hz rTMS	0.325
19	biphasic	q2	0 min post 1Hz rTMS	0.226
22	biphasic	q2	0 min post 1Hz rTMS	0.344
24	biphasic	q2	0 min post 1Hz rTMS	0.197
1	biphasic	q2	10 min post 1Hz rTMS	0.225
2	biphasic	q2	10 min post 1Hz rTMS	0.226
3	biphasic	q2	10 min post 1Hz rTMS	0.243
4	biphasic	q2	10 min post 1Hz rTMS	0.237
6	biphasic	q2	10 min post 1Hz rTMS	0.268
8	biphasic	q2	10 min post 1Hz rTMS	0.231
9	biphasic	q2	10 min post 1Hz rTMS	0.282
10	biphasic	q2	10 min post 1Hz rTMS	0.263
11	biphasic	q2	10 min post 1Hz rTMS	0.237
15	biphasic	q2	10 min post 1Hz rTMS	0.316
16	biphasic	q2	10 min post 1Hz rTMS	0.301
17	biphasic	q2	10 min post 1Hz rTMS	0.354
19	biphasic	q2	10 min post 1Hz rTMS	0.233
22	biphasic	q2	10 min post 1Hz rTMS	0.291
24	biphasic	q2	10 min post 1Hz rTMS	0.264
1	biphasic	q2	20 min post 1Hz rTMS	0.229
2	biphasic	q2	20 min post 1Hz rTMS	0.234
3	biphasic	q2	20 min post 1Hz rTMS	0.232
4	biphasic	q2	20 min post 1Hz rTMS	0.256
6	biphasic	q2	20 min post 1Hz rTMS	0.298
8	biphasic	q2	20 min post 1Hz rTMS	0.244
9	biphasic	q2	20 min post 1Hz rTMS	0.247
10	biphasic	q2	20 min post 1Hz rTMS	0.215
11	biphasic	q2	20 min post 1Hz rTMS	0.145
15	biphasic	q2	20 min post 1Hz rTMS	0.275
16	biphasic	q2	20 min post 1Hz rTMS	0.266
17	biphasic	q2	20 min post 1Hz rTMS	0.342
19	biphasic	q2	20 min post 1Hz rTMS	0.213
22	biphasic	q2	20 min post 1Hz rTMS	0.293
24	biphasic	q2	20 min post 1Hz rTMS	0.266
1	biphasic	q2	30 min post 1Hz rTMS	0.22
2	biphasic	q2	30 min post 1Hz rTMS	0.212
3	biphasic	q2	30 min post 1Hz rTMS	0.221
4	biphasic	q2	30 min post 1Hz rTMS	0.234
6	biphasic	q2	30 min post 1Hz rTMS	0.307
8	biphasic	q2	30 min post 1Hz rTMS	0.251
9	biphasic	q2	30 min post 1Hz rTMS	0.287
10	biphasic	q2	30 min post 1Hz rTMS	0.205
11	biphasic	q2	30 min post 1Hz rTMS	0.228
15	biphasic	q2	30 min post 1Hz rTMS	0.301
16	biphasic	q2	30 min post 1Hz rTMS	0.23
17	biphasic	q2	30 min post 1Hz rTMS	0.339
19	biphasic	q2	30 min post 1Hz rTMS	0.216
22	biphasic	q2	30 min post 1Hz rTMS	0.254
24	biphasic	q2	30 min post 1Hz rTMS	0.267
1	biphasic	q2	40 min post 1Hz rTMS	0.233
2	biphasic	q2	40 min post 1Hz rTMS	0.188
3	biphasic	q2	40 min post 1Hz rTMS	0.298
4	biphasic	q2	40 min post 1Hz rTMS	0.263
6	biphasic	q2	40 min post 1Hz rTMS	0.266
8	biphasic	q2	40 min post 1Hz rTMS	0.227
9	biphasic	q2	40 min post 1Hz rTMS	0.265
10	biphasic	q2	40 min post 1Hz rTMS	0.221
11	biphasic	q2	40 min post 1Hz rTMS	0.222
15	biphasic	q2	40 min post 1Hz rTMS	0.264
16	biphasic	q2	40 min post 1Hz rTMS	0.259
17	biphasic	q2	40 min post 1Hz rTMS	0.336
19	biphasic	q2	40 min post 1Hz rTMS	0.226
22	biphasic	q2	40 min post 1Hz rTMS	0.288
24	biphasic	q2	40 min post 1Hz rTMS	0.292
1	biphasic	q3	pre	0.257
2	biphasic	q3	pre	0.2445
3	biphasic	q3	pre	0.2395
4	biphasic	q3	pre	0.216
6	biphasic	q3	pre	0.254
8	biphasic	q3	pre	0.1905
9	biphasic	q3	pre	0.22
10	biphasic	q3	pre	0.246
11	biphasic	q3	pre	0.2575
15	biphasic	q3	pre	0.2685
16	biphasic	q3	pre	0.223
17	biphasic	q3	pre	0.298
19	biphasic	q3	pre	0.271
22	biphasic	q3	pre	0.2295
24	biphasic	q3	pre	0.283
1	biphasic	q3	0 min post 1Hz rTMS	0.258
2	biphasic	q3	0 min post 1Hz rTMS	0.236
3	biphasic	q3	0 min post 1Hz rTMS	0.237
4	biphasic	q3	0 min post 1Hz rTMS	0.198
6	biphasic	q3	0 min post 1Hz rTMS	0.253
8	biphasic	q3	0 min post 1Hz rTMS	0.193
9	biphasic	q3	0 min post 1Hz rTMS	0.212
10	biphasic	q3	0 min post 1Hz rTMS	0.275
11	biphasic	q3	0 min post 1Hz rTMS	0.269
15	biphasic	q3	0 min post 1Hz rTMS	0.264
16	biphasic	q3	0 min post 1Hz rTMS	0.226
17	biphasic	q3	0 min post 1Hz rTMS	0.284
19	biphasic	q3	0 min post 1Hz rTMS	0.303
22	biphasic	q3	0 min post 1Hz rTMS	0.348
24	biphasic	q3	0 min post 1Hz rTMS	0.236
1	biphasic	q3	10 min post 1Hz rTMS	0.274
2	biphasic	q3	10 min post 1Hz rTMS	0.258
3	biphasic	q3	10 min post 1Hz rTMS	0.27
4	biphasic	q3	10 min post 1Hz rTMS	0.205
6	biphasic	q3	10 min post 1Hz rTMS	0.206
8	biphasic	q3	10 min post 1Hz rTMS	0.175
9	biphasic	q3	10 min post 1Hz rTMS	0.245
10	biphasic	q3	10 min post 1Hz rTMS	0.269
11	biphasic	q3	10 min post 1Hz rTMS	0.25
15	biphasic	q3	10 min post 1Hz rTMS	0.268
16	biphasic	q3	10 min post 1Hz rTMS	0.255
17	biphasic	q3	10 min post 1Hz rTMS	0.243
19	biphasic	q3	10 min post 1Hz rTMS	0.232
22	biphasic	q3	10 min post 1Hz rTMS	0.245
24	biphasic	q3	10 min post 1Hz rTMS	0.283
1	biphasic	q3	20 min post 1Hz rTMS	0.261
2	biphasic	q3	20 min post 1Hz rTMS	0.259
3	biphasic	q3	20 min post 1Hz rTMS	0.304
4	biphasic	q3	20 min post 1Hz rTMS	0.218
6	biphasic	q3	20 min post 1Hz rTMS	0.273
8	biphasic	q3	20 min post 1Hz rTMS	0.23
9	biphasic	q3	20 min post 1Hz rTMS	0.209
10	biphasic	q3	20 min post 1Hz rTMS	0.246
11	biphasic	q3	20 min post 1Hz rTMS	0.24
15	biphasic	q3	20 min post 1Hz rTMS	0.234
16	biphasic	q3	20 min post 1Hz rTMS	0.278
17	biphasic	q3	20 min post 1Hz rTMS	0.274
19	biphasic	q3	20 min post 1Hz rTMS	0.246
22	biphasic	q3	20 min post 1Hz rTMS	0.26
24	biphasic	q3	20 min post 1Hz rTMS	0.283
1	biphasic	q3	30 min post 1Hz rTMS	0.231
2	biphasic	q3	30 min post 1Hz rTMS	0.277
3	biphasic	q3	30 min post 1Hz rTMS	0.266
4	biphasic	q3	30 min post 1Hz rTMS	0.258
6	biphasic	q3	30 min post 1Hz rTMS	0.233
8	biphasic	q3	30 min post 1Hz rTMS	0.22
9	biphasic	q3	30 min post 1Hz rTMS	0.199
10	biphasic	q3	30 min post 1Hz rTMS	0.226
11	biphasic	q3	30 min post 1Hz rTMS	0.228
15	biphasic	q3	30 min post 1Hz rTMS	0.254
16	biphasic	q3	30 min post 1Hz rTMS	0.266
17	biphasic	q3	30 min post 1Hz rTMS	0.345
19	biphasic	q3	30 min post 1Hz rTMS	0.306
22	biphasic	q3	30 min post 1Hz rTMS	0.223
24	biphasic	q3	30 min post 1Hz rTMS	0.264
1	biphasic	q3	40 min post 1Hz rTMS	0.249
2	biphasic	q3	40 min post 1Hz rTMS	0.239
3	biphasic	q3	40 min post 1Hz rTMS	0.236
4	biphasic	q3	40 min post 1Hz rTMS	0.22
6	biphasic	q3	40 min post 1Hz rTMS	0.252
8	biphasic	q3	40 min post 1Hz rTMS	0.22
9	biphasic	q3	40 min post 1Hz rTMS	0.205
10	biphasic	q3	40 min post 1Hz rTMS	0.228
11	biphasic	q3	40 min post 1Hz rTMS	0.214
15	biphasic	q3	40 min post 1Hz rTMS	0.266
16	biphasic	q3	40 min post 1Hz rTMS	0.226
17	biphasic	q3	40 min post 1Hz rTMS	0.315
19	biphasic	q3	40 min post 1Hz rTMS	0.293
22	biphasic	q3	40 min post 1Hz rTMS	0.25
24	biphasic	q3	40 min post 1Hz rTMS	0.264
1	biphasic	q4	pre	0.212
2	biphasic	q4	pre	0.3585
3	biphasic	q4	pre	0.259
4	biphasic	q4	pre	0.2125
6	biphasic	q4	pre	0.271
8	biphasic	q4	pre	0.1935
9	biphasic	q4	pre	0.3145
10	biphasic	q4	pre	0.277
11	biphasic	q4	pre	0.2765
15	biphasic	q4	pre	0.2795
16	biphasic	q4	pre	0.2895
17	biphasic	q4	pre	0.2455
19	biphasic	q4	pre	0.32
22	biphasic	q4	pre	0.2375
24	biphasic	q4	pre	0.2985
1	biphasic	q4	0 min post 1Hz rTMS	0.186
2	biphasic	q4	0 min post 1Hz rTMS	0.373
3	biphasic	q4	0 min post 1Hz rTMS	0.184
4	biphasic	q4	0 min post 1Hz rTMS	0.237
6	biphasic	q4	0 min post 1Hz rTMS	0.323
8	biphasic	q4	0 min post 1Hz rTMS	0.212
9	biphasic	q4	0 min post 1Hz rTMS	0.264
10	biphasic	q4	0 min post 1Hz rTMS	0.3
11	biphasic	q4	0 min post 1Hz rTMS	0.251
15	biphasic	q4	0 min post 1Hz rTMS	0.308
16	biphasic	q4	0 min post 1Hz rTMS	0.266
17	biphasic	q4	0 min post 1Hz rTMS	0.243
19	biphasic	q4	0 min post 1Hz rTMS	0.351
22	biphasic	q4	0 min post 1Hz rTMS	0.321
24	biphasic	q4	0 min post 1Hz rTMS	0.275
1	biphasic	q4	10 min post 1Hz rTMS	0.259
2	biphasic	q4	10 min post 1Hz rTMS	0.414
3	biphasic	q4	10 min post 1Hz rTMS	0.313
4	biphasic	q4	10 min post 1Hz rTMS	0.221
6	biphasic	q4	10 min post 1Hz rTMS	0.264
8	biphasic	q4	10 min post 1Hz rTMS	0.254
9	biphasic	q4	10 min post 1Hz rTMS	0.233
10	biphasic	q4	10 min post 1Hz rTMS	0.307
11	biphasic	q4	10 min post 1Hz rTMS	0.263
15	biphasic	q4	10 min post 1Hz rTMS	0.279
16	biphasic	q4	10 min post 1Hz rTMS	0.334
17	biphasic	q4	10 min post 1Hz rTMS	0.266
19	biphasic	q4	10 min post 1Hz rTMS	0.338
22	biphasic	q4	10 min post 1Hz rTMS	0.276
24	biphasic	q4	10 min post 1Hz rTMS	0.327
1	biphasic	q4	20 min post 1Hz rTMS	0.248
2	biphasic	q4	20 min post 1Hz rTMS	0.398
3	biphasic	q4	20 min post 1Hz rTMS	0.286
4	biphasic	q4	20 min post 1Hz rTMS	0.213
6	biphasic	q4	20 min post 1Hz rTMS	0.282
8	biphasic	q4	20 min post 1Hz rTMS	0.259
9	biphasic	q4	20 min post 1Hz rTMS	0.243
10	biphasic	q4	20 min post 1Hz rTMS	0.269
11	biphasic	q4	20 min post 1Hz rTMS	0.297
15	biphasic	q4	20 min post 1Hz rTMS	0.301
16	biphasic	q4	20 min post 1Hz rTMS	0.264
17	biphasic	q4	20 min post 1Hz rTMS	0.343
19	biphasic	q4	20 min post 1Hz rTMS	0.337
22	biphasic	q4	20 min post 1Hz rTMS	0.256
24	biphasic	q4	20 min post 1Hz rTMS	0.317
1	biphasic	q4	30 min post 1Hz rTMS	0.232
2	biphasic	q4	30 min post 1Hz rTMS	0.389
3	biphasic	q4	30 min post 1Hz rTMS	0.264
4	biphasic	q4	30 min post 1Hz rTMS	0.261
6	biphasic	q4	30 min post 1Hz rTMS	0.294
8	biphasic	q4	30 min post 1Hz rTMS	0.191
9	biphasic	q4	30 min post 1Hz rTMS	0.268
10	biphasic	q4	30 min post 1Hz rTMS	0.296
11	biphasic	q4	30 min post 1Hz rTMS	0.258
15	biphasic	q4	30 min post 1Hz rTMS	0.324
16	biphasic	q4	30 min post 1Hz rTMS	0.33
17	biphasic	q4	30 min post 1Hz rTMS	0.308
19	biphasic	q4	30 min post 1Hz rTMS	0.277
22	biphasic	q4	30 min post 1Hz rTMS	0.248
24	biphasic	q4	30 min post 1Hz rTMS	0.234
1	biphasic	q4	40 min post 1Hz rTMS	0.246
2	biphasic	q4	40 min post 1Hz rTMS	0.377
3	biphasic	q4	40 min post 1Hz rTMS	0.23
4	biphasic	q4	40 min post 1Hz rTMS	0.24
6	biphasic	q4	40 min post 1Hz rTMS	0.281
8	biphasic	q4	40 min post 1Hz rTMS	0.262
9	biphasic	q4	40 min post 1Hz rTMS	0.205
10	biphasic	q4	40 min post 1Hz rTMS	0.318
11	biphasic	q4	40 min post 1Hz rTMS	0.221
15	biphasic	q4	40 min post 1Hz rTMS	0.315
16	biphasic	q4	40 min post 1Hz rTMS	0.249
17	biphasic	q4	40 min post 1Hz rTMS	0.295
19	biphasic	q4	40 min post 1Hz rTMS	0.324
22	biphasic	q4	40 min post 1Hz rTMS	0.28
24	biphasic	q4	40 min post 1Hz rTMS	0.308
1	monophasic	q1	pre	0.2155
2	monophasic	q1	pre	0.2685
3	monophasic	q1	pre	0.2575
4	monophasic	q1	pre	0.2095
6	monophasic	q1	pre	0.2955
8	monophasic	q1	pre	0.218
9	monophasic	q1	pre	0.2905
10	monophasic	q1	pre	0.263
11	monophasic	q1	pre	0.2575
15	monophasic	q1	pre	0.248
16	monophasic	q1	pre	0.313
17	monophasic	q1	pre	0.2285
19	monophasic	q1	pre	0.264
22	monophasic	q1	pre	0.2895
24	monophasic	q1	pre	0.2705
1	monophasic	q1	0 min post 1Hz rTMS	0.234
2	monophasic	q1	0 min post 1Hz rTMS	0.252
3	monophasic	q1	0 min post 1Hz rTMS	0.228
4	monophasic	q1	0 min post 1Hz rTMS	0.201
6	monophasic	q1	0 min post 1Hz rTMS	0.274
8	monophasic	q1	0 min post 1Hz rTMS	0.259
9	monophasic	q1	0 min post 1Hz rTMS	0.288
10	monophasic	q1	0 min post 1Hz rTMS	0.24
11	monophasic	q1	0 min post 1Hz rTMS	0.238
15	monophasic	q1	0 min post 1Hz rTMS	0.257
16	monophasic	q1	0 min post 1Hz rTMS	0.288
17	monophasic	q1	0 min post 1Hz rTMS	0.228
19	monophasic	q1	0 min post 1Hz rTMS	0.261
22	monophasic	q1	0 min post 1Hz rTMS	0.292
24	monophasic	q1	0 min post 1Hz rTMS	0.215
1	monophasic	q1	10 min post 1Hz rTMS	0.199
2	monophasic	q1	10 min post 1Hz rTMS	0.243
3	monophasic	q1	10 min post 1Hz rTMS	0.28
4	monophasic	q1	10 min post 1Hz rTMS	0.235
6	monophasic	q1	10 min post 1Hz rTMS	0.22
8	monophasic	q1	10 min post 1Hz rTMS	0.208
9	monophasic	q1	10 min post 1Hz rTMS	0.285
10	monophasic	q1	10 min post 1Hz rTMS	0.265
11	monophasic	q1	10 min post 1Hz rTMS	0.207
15	monophasic	q1	10 min post 1Hz rTMS	0.264
16	monophasic	q1	10 min post 1Hz rTMS	0.297
17	monophasic	q1	10 min post 1Hz rTMS	0.244
19	monophasic	q1	10 min post 1Hz rTMS	0.285
22	monophasic	q1	10 min post 1Hz rTMS	0.298
24	monophasic	q1	10 min post 1Hz rTMS	0.258
1	monophasic	q1	20 min post 1Hz rTMS	0.217
2	monophasic	q1	20 min post 1Hz rTMS	0.249
3	monophasic	q1	20 min post 1Hz rTMS	0.284
4	monophasic	q1	20 min post 1Hz rTMS	0.235
6	monophasic	q1	20 min post 1Hz rTMS	0.278
8	monophasic	q1	20 min post 1Hz rTMS	0.235
9	monophasic	q1	20 min post 1Hz rTMS	0.26
10	monophasic	q1	20 min post 1Hz rTMS	0.251
11	monophasic	q1	20 min post 1Hz rTMS	0.23
15	monophasic	q1	20 min post 1Hz rTMS	0.303
16	monophasic	q1	20 min post 1Hz rTMS	0.295
17	monophasic	q1	20 min post 1Hz rTMS	0.244
19	monophasic	q1	20 min post 1Hz rTMS	0.279
22	monophasic	q1	20 min post 1Hz rTMS	0.258
24	monophasic	q1	20 min post 1Hz rTMS	0.259
1	monophasic	q1	30 min post 1Hz rTMS	0.197
2	monophasic	q1	30 min post 1Hz rTMS	0.269
3	monophasic	q1	30 min post 1Hz rTMS	0.26
4	monophasic	q1	30 min post 1Hz rTMS	0.204
6	monophasic	q1	30 min post 1Hz rTMS	0.297
8	monophasic	q1	30 min post 1Hz rTMS	0.234
9	monophasic	q1	30 min post 1Hz rTMS	0.322
10	monophasic	q1	30 min post 1Hz rTMS	0.246
11	monophasic	q1	30 min post 1Hz rTMS	0.248
15	monophasic	q1	30 min post 1Hz rTMS	0.324
16	monophasic	q1	30 min post 1Hz rTMS	0.285
17	monophasic	q1	30 min post 1Hz rTMS	0.219
19	monophasic	q1	30 min post 1Hz rTMS	0.271
22	monophasic	q1	30 min post 1Hz rTMS	0.302
24	monophasic	q1	30 min post 1Hz rTMS	0.266
1	monophasic	q1	40 min post 1Hz rTMS	0.189
2	monophasic	q1	40 min post 1Hz rTMS	0.275
3	monophasic	q1	40 min post 1Hz rTMS	0.317
4	monophasic	q1	40 min post 1Hz rTMS	0.22
6	monophasic	q1	40 min post 1Hz rTMS	0.299
8	monophasic	q1	40 min post 1Hz rTMS	0.228
9	monophasic	q1	40 min post 1Hz rTMS	0.291
10	monophasic	q1	40 min post 1Hz rTMS	0.29
11	monophasic	q1	40 min post 1Hz rTMS	0.21
15	monophasic	q1	40 min post 1Hz rTMS	0.282
16	monophasic	q1	40 min post 1Hz rTMS	0.292
17	monophasic	q1	40 min post 1Hz rTMS	0.22
19	monophasic	q1	40 min post 1Hz rTMS	0.291
22	monophasic	q1	40 min post 1Hz rTMS	0.306
24	monophasic	q1	40 min post 1Hz rTMS	0.232
1	monophasic	q2	pre	0.23
2	monophasic	q2	pre	0.2135
3	monophasic	q2	pre	0.2215
4	monophasic	q2	pre	0.232
6	monophasic	q2	pre	0.298
8	monophasic	q2	pre	0.2105
9	monophasic	q2	pre	0.2545
10	monophasic	q2	pre	0.216
11	monophasic	q2	pre	0.2525
15	monophasic	q2	pre	0.2815
16	monophasic	q2	pre	0.2435
17	monophasic	q2	pre	0.2545
19	monophasic	q2	pre	0.2475
22	monophasic	q2	pre	0.2975
24	monophasic	q2	pre	0.2925
1	monophasic	q2	0 min post 1Hz rTMS	0.232
2	monophasic	q2	0 min post 1Hz rTMS	0.212
3	monophasic	q2	0 min post 1Hz rTMS	0.226
4	monophasic	q2	0 min post 1Hz rTMS	0.263
6	monophasic	q2	0 min post 1Hz rTMS	0.315
8	monophasic	q2	0 min post 1Hz rTMS	0.243
9	monophasic	q2	0 min post 1Hz rTMS	0.261
10	monophasic	q2	0 min post 1Hz rTMS	0.221
11	monophasic	q2	0 min post 1Hz rTMS	0.268
15	monophasic	q2	0 min post 1Hz rTMS	0.235
16	monophasic	q2	0 min post 1Hz rTMS	0.269
17	monophasic	q2	0 min post 1Hz rTMS	0.253
19	monophasic	q2	0 min post 1Hz rTMS	0.201
22	monophasic	q2	0 min post 1Hz rTMS	0.271
24	monophasic	q2	0 min post 1Hz rTMS	0.256
1	monophasic	q2	10 min post 1Hz rTMS	0.224
2	monophasic	q2	10 min post 1Hz rTMS	0.201
3	monophasic	q2	10 min post 1Hz rTMS	0.237
4	monophasic	q2	10 min post 1Hz rTMS	0.227
6	monophasic	q2	10 min post 1Hz rTMS	0.271
8	monophasic	q2	10 min post 1Hz rTMS	0.205
9	monophasic	q2	10 min post 1Hz rTMS	0.26
10	monophasic	q2	10 min post 1Hz rTMS	0.192
11	monophasic	q2	10 min post 1Hz rTMS	0.228
15	monophasic	q2	10 min post 1Hz rTMS	0.244
16	monophasic	q2	10 min post 1Hz rTMS	0.265
17	monophasic	q2	10 min post 1Hz rTMS	0.276
19	monophasic	q2	10 min post 1Hz rTMS	0.237
22	monophasic	q2	10 min post 1Hz rTMS	0.243
24	monophasic	q2	10 min post 1Hz rTMS	0.292
1	monophasic	q2	20 min post 1Hz rTMS	0.261
2	monophasic	q2	20 min post 1Hz rTMS	0.194
3	monophasic	q2	20 min post 1Hz rTMS	0.267
4	monophasic	q2	20 min post 1Hz rTMS	0.23
6	monophasic	q2	20 min post 1Hz rTMS	0.303
8	monophasic	q2	20 min post 1Hz rTMS	0.263
9	monophasic	q2	20 min post 1Hz rTMS	0.266
10	monophasic	q2	20 min post 1Hz rTMS	0.182
11	monophasic	q2	20 min post 1Hz rTMS	0.267
15	monophasic	q2	20 min post 1Hz rTMS	0.223
16	monophasic	q2	20 min post 1Hz rTMS	0.218
17	monophasic	q2	20 min post 1Hz rTMS	0.258
19	monophasic	q2	20 min post 1Hz rTMS	0.244
22	monophasic	q2	20 min post 1Hz rTMS	0.272
24	monophasic	q2	20 min post 1Hz rTMS	0.302
1	monophasic	q2	30 min post 1Hz rTMS	0.212
2	monophasic	q2	30 min post 1Hz rTMS	0.22
3	monophasic	q2	30 min post 1Hz rTMS	0.229
4	monophasic	q2	30 min post 1Hz rTMS	0.235
6	monophasic	q2	30 min post 1Hz rTMS	0.294
8	monophasic	q2	30 min post 1Hz rTMS	0.226
9	monophasic	q2	30 min post 1Hz rTMS	0.262
10	monophasic	q2	30 min post 1Hz rTMS	0.274
11	monophasic	q2	30 min post 1Hz rTMS	0.263
15	monophasic	q2	30 min post 1Hz rTMS	0.24
16	monophasic	q2	30 min post 1Hz rTMS	0.264
17	monophasic	q2	30 min post 1Hz rTMS	0.286
19	monophasic	q2	30 min post 1Hz rTMS	0.264
22	monophasic	q2	30 min post 1Hz rTMS	0.313
24	monophasic	q2	30 min post 1Hz rTMS	0.263
1	monophasic	q2	40 min post 1Hz rTMS	0.224
2	monophasic	q2	40 min post 1Hz rTMS	0.191
3	monophasic	q2	40 min post 1Hz rTMS	0.263
4	monophasic	q2	40 min post 1Hz rTMS	0.264
6	monophasic	q2	40 min post 1Hz rTMS	0.329
8	monophasic	q2	40 min post 1Hz rTMS	0.26
9	monophasic	q2	40 min post 1Hz rTMS	0.233
10	monophasic	q2	40 min post 1Hz rTMS	0.191
11	monophasic	q2	40 min post 1Hz rTMS	0.247
15	monophasic	q2	40 min post 1Hz rTMS	0.252
16	monophasic	q2	40 min post 1Hz rTMS	0.228
17	monophasic	q2	40 min post 1Hz rTMS	0.287
19	monophasic	q2	40 min post 1Hz rTMS	0.252
22	monophasic	q2	40 min post 1Hz rTMS	0.27
24	monophasic	q2	40 min post 1Hz rTMS	0.236
1	monophasic	q3	pre	0.267
2	monophasic	q3	pre	0.242
3	monophasic	q3	pre	0.221
4	monophasic	q3	pre	0.1965
6	monophasic	q3	pre	0.2755
8	monophasic	q3	pre	0.213
9	monophasic	q3	pre	0.2245
10	monophasic	q3	pre	0.2445
11	monophasic	q3	pre	0.267
15	monophasic	q3	pre	0.2785
16	monophasic	q3	pre	0.2525
17	monophasic	q3	pre	0.2885
19	monophasic	q3	pre	0.285
22	monophasic	q3	pre	0.24
24	monophasic	q3	pre	0.2565
1	monophasic	q3	0 min post 1Hz rTMS	0.255
2	monophasic	q3	0 min post 1Hz rTMS	0.234
3	monophasic	q3	0 min post 1Hz rTMS	0.224
4	monophasic	q3	0 min post 1Hz rTMS	0.247
6	monophasic	q3	0 min post 1Hz rTMS	0.274
8	monophasic	q3	0 min post 1Hz rTMS	0.22
9	monophasic	q3	0 min post 1Hz rTMS	0.193
10	monophasic	q3	0 min post 1Hz rTMS	0.243
11	monophasic	q3	0 min post 1Hz rTMS	0.224
15	monophasic	q3	0 min post 1Hz rTMS	0.258
16	monophasic	q3	0 min post 1Hz rTMS	0.231
17	monophasic	q3	0 min post 1Hz rTMS	0.295
19	monophasic	q3	0 min post 1Hz rTMS	0.294
22	monophasic	q3	0 min post 1Hz rTMS	0.266
24	monophasic	q3	0 min post 1Hz rTMS	0.272
1	monophasic	q3	10 min post 1Hz rTMS	0.222
2	monophasic	q3	10 min post 1Hz rTMS	0.264
3	monophasic	q3	10 min post 1Hz rTMS	0.231
4	monophasic	q3	10 min post 1Hz rTMS	0.201
6	monophasic	q3	10 min post 1Hz rTMS	0.276
8	monophasic	q3	10 min post 1Hz rTMS	0.187
9	monophasic	q3	10 min post 1Hz rTMS	0.223
10	monophasic	q3	10 min post 1Hz rTMS	0.243
11	monophasic	q3	10 min post 1Hz rTMS	0.226
15	monophasic	q3	10 min post 1Hz rTMS	0.224
16	monophasic	q3	10 min post 1Hz rTMS	0.233
17	monophasic	q3	10 min post 1Hz rTMS	0.262
19	monophasic	q3	10 min post 1Hz rTMS	0.25
22	monophasic	q3	10 min post 1Hz rTMS	0.338
24	monophasic	q3	10 min post 1Hz rTMS	0.273
1	monophasic	q3	20 min post 1Hz rTMS	0.274
2	monophasic	q3	20 min post 1Hz rTMS	0.282
3	monophasic	q3	20 min post 1Hz rTMS	0.267
4	monophasic	q3	20 min post 1Hz rTMS	0.143
6	monophasic	q3	20 min post 1Hz rTMS	0.261
8	monophasic	q3	20 min post 1Hz rTMS	0.228
9	monophasic	q3	20 min post 1Hz rTMS	0.208
10	monophasic	q3	20 min post 1Hz rTMS	0.257
11	monophasic	q3	20 min post 1Hz rTMS	0.261
15	monophasic	q3	20 min post 1Hz rTMS	0.28
16	monophasic	q3	20 min post 1Hz rTMS	0.242
17	monophasic	q3	20 min post 1Hz rTMS	0.297
19	monophasic	q3	20 min post 1Hz rTMS	0.256
22	monophasic	q3	20 min post 1Hz rTMS	0.279
24	monophasic	q3	20 min post 1Hz rTMS	0.264
1	monophasic	q3	30 min post 1Hz rTMS	0.215
2	monophasic	q3	30 min post 1Hz rTMS	0.225
3	monophasic	q3	30 min post 1Hz rTMS	0.225
4	monophasic	q3	30 min post 1Hz rTMS	0.209
6	monophasic	q3	30 min post 1Hz rTMS	0.243
8	monophasic	q3	30 min post 1Hz rTMS	0.191
9	monophasic	q3	30 min post 1Hz rTMS	0.212
10	monophasic	q3	30 min post 1Hz rTMS	0.231
11	monophasic	q3	30 min post 1Hz rTMS	0.219
15	monophasic	q3	30 min post 1Hz rTMS	0.266
16	monophasic	q3	30 min post 1Hz rTMS	0.261
17	monophasic	q3	30 min post 1Hz rTMS	0.254
19	monophasic	q3	30 min post 1Hz rTMS	0.268
22	monophasic	q3	30 min post 1Hz rTMS	0.246
24	monophasic	q3	30 min post 1Hz rTMS	0.268
1	monophasic	q3	40 min post 1Hz rTMS	0.278
2	monophasic	q3	40 min post 1Hz rTMS	0.273
3	monophasic	q3	40 min post 1Hz rTMS	0.262
4	monophasic	q3	40 min post 1Hz rTMS	0.217
6	monophasic	q3	40 min post 1Hz rTMS	0.265
8	monophasic	q3	40 min post 1Hz rTMS	0.266
9	monophasic	q3	40 min post 1Hz rTMS	0.188
10	monophasic	q3	40 min post 1Hz rTMS	0.258
11	monophasic	q3	40 min post 1Hz rTMS	0.188
15	monophasic	q3	40 min post 1Hz rTMS	0.283
16	monophasic	q3	40 min post 1Hz rTMS	0.262
17	monophasic	q3	40 min post 1Hz rTMS	0.323
19	monophasic	q3	40 min post 1Hz rTMS	0.269
22	monophasic	q3	40 min post 1Hz rTMS	0.259
24	monophasic	q3	40 min post 1Hz rTMS	0.248
1	monophasic	q4	pre	0.243
2	monophasic	q4	pre	0.339
3	monophasic	q4	pre	0.2495
4	monophasic	q4	pre	0.2245
6	monophasic	q4	pre	0.313
8	monophasic	q4	pre	0.234
9	monophasic	q4	pre	0.277
10	monophasic	q4	pre	0.354
11	monophasic	q4	pre	0.236
15	monophasic	q4	pre	0.318
16	monophasic	q4	pre	0.2845
17	monophasic	q4	pre	0.2535
19	monophasic	q4	pre	0.279
22	monophasic	q4	pre	0.2565
24	monophasic	q4	pre	0.281
1	monophasic	q4	0 min post 1Hz rTMS	0.247
2	monophasic	q4	0 min post 1Hz rTMS	0.365
3	monophasic	q4	0 min post 1Hz rTMS	0.258
4	monophasic	q4	0 min post 1Hz rTMS	0.226
6	monophasic	q4	0 min post 1Hz rTMS	0.251
8	monophasic	q4	0 min post 1Hz rTMS	0.219
9	monophasic	q4	0 min post 1Hz rTMS	0.265
10	monophasic	q4	0 min post 1Hz rTMS	0.336
11	monophasic	q4	0 min post 1Hz rTMS	0.222
15	monophasic	q4	0 min post 1Hz rTMS	0.296
16	monophasic	q4	0 min post 1Hz rTMS	0.265
17	monophasic	q4	0 min post 1Hz rTMS	0.187
19	monophasic	q4	0 min post 1Hz rTMS	0.222
22	monophasic	q4	0 min post 1Hz rTMS	0.222
24	monophasic	q4	0 min post 1Hz rTMS	0.294
1	monophasic	q4	10 min post 1Hz rTMS	0.195
2	monophasic	q4	10 min post 1Hz rTMS	0.337
3	monophasic	q4	10 min post 1Hz rTMS	0.315
4	monophasic	q4	10 min post 1Hz rTMS	0.263
6	monophasic	q4	10 min post 1Hz rTMS	0.259
8	monophasic	q4	10 min post 1Hz rTMS	0.208
9	monophasic	q4	10 min post 1Hz rTMS	0.275
10	monophasic	q4	10 min post 1Hz rTMS	0.276
11	monophasic	q4	10 min post 1Hz rTMS	0.292
15	monophasic	q4	10 min post 1Hz rTMS	0.271
16	monophasic	q4	10 min post 1Hz rTMS	0.259
17	monophasic	q4	10 min post 1Hz rTMS	0.262
19	monophasic	q4	10 min post 1Hz rTMS	0.309
22	monophasic	q4	10 min post 1Hz rTMS	0.294
24	monophasic	q4	10 min post 1Hz rTMS	0.272
1	monophasic	q4	20 min post 1Hz rTMS	0.299
2	monophasic	q4	20 min post 1Hz rTMS	0.377
3	monophasic	q4	20 min post 1Hz rTMS	0.263
4	monophasic	q4	20 min post 1Hz rTMS	0.228
6	monophasic	q4	20 min post 1Hz rTMS	0.241
8	monophasic	q4	20 min post 1Hz rTMS	0.22
9	monophasic	q4	20 min post 1Hz rTMS	0.257
10	monophasic	q4	20 min post 1Hz rTMS	0.297
11	monophasic	q4	20 min post 1Hz rTMS	0.262
15	monophasic	q4	20 min post 1Hz rTMS	0.286
16	monophasic	q4	20 min post 1Hz rTMS	0.253
17	monophasic	q4	20 min post 1Hz rTMS	0.247
19	monophasic	q4	20 min post 1Hz rTMS	0.336
22	monophasic	q4	20 min post 1Hz rTMS	0.263
24	monophasic	q4	20 min post 1Hz rTMS	0.287
1	monophasic	q4	30 min post 1Hz rTMS	0.272
2	monophasic	q4	30 min post 1Hz rTMS	0.389
3	monophasic	q4	30 min post 1Hz rTMS	0.29
4	monophasic	q4	30 min post 1Hz rTMS	0.204
6	monophasic	q4	30 min post 1Hz rTMS	0.316
8	monophasic	q4	30 min post 1Hz rTMS	0.217
9	monophasic	q4	30 min post 1Hz rTMS	0.282
10	monophasic	q4	30 min post 1Hz rTMS	0.289
11	monophasic	q4	30 min post 1Hz rTMS	0.251
15	monophasic	q4	30 min post 1Hz rTMS	0.265
16	monophasic	q4	30 min post 1Hz rTMS	0.287
17	monophasic	q4	30 min post 1Hz rTMS	0.251
19	monophasic	q4	30 min post 1Hz rTMS	0.305
22	monophasic	q4	30 min post 1Hz rTMS	0.224
24	monophasic	q4	30 min post 1Hz rTMS	0.295
1	monophasic	q4	40 min post 1Hz rTMS	0.228
2	monophasic	q4	40 min post 1Hz rTMS	0.375
3	monophasic	q4	40 min post 1Hz rTMS	0.287
4	monophasic	q4	40 min post 1Hz rTMS	0.188
6	monophasic	q4	40 min post 1Hz rTMS	0.239
8	monophasic	q4	40 min post 1Hz rTMS	0.197
9	monophasic	q4	40 min post 1Hz rTMS	0.274
10	monophasic	q4	40 min post 1Hz rTMS	0.338
11	monophasic	q4	40 min post 1Hz rTMS	0.27
15	monophasic	q4	40 min post 1Hz rTMS	0.255
16	monophasic	q4	40 min post 1Hz rTMS	0.306
17	monophasic	q4	40 min post 1Hz rTMS	0.26
19	monophasic	q4	40 min post 1Hz rTMS	0.348
22	monophasic	q4	40 min post 1Hz rTMS	0.3
24	monophasic	q4	40 min post 1Hz rTMS	0.266

## Sheet: Rep. 1
subject	quadrant	Time	visual acuity [deg]
2	q1	pre	0.255
4	q1	pre	0.211
6	q1	pre	0.2865
9	q1	pre	0.268
13	q1	pre	0.298
15	q1	pre	0.253
19	q1	pre	0.2805
21	q1	pre	0.2485
23	q1	pre	0.278
2	q1	post	0.295
4	q1	post	0.237
6	q1	post	0.289
9	q1	post	0.307
13	q1	post	0.26
15	q1	post	0.304
19	q1	post	0.276
21	q1	post	0.232
23	q1	post	0.233
2	q2	pre	0.1915
4	q2	pre	0.222
6	q2	pre	0.324
9	q2	pre	0.2725
13	q2	pre	0.281
15	q2	pre	0.2305
19	q2	pre	0.1975
21	q2	pre	0.231
23	q2	pre	0.2645
2	q2	post	0.197
4	q2	post	0.225
6	q2	post	0.356
9	q2	post	0.274
13	q2	post	0.307
15	q2	post	0.294
19	q2	post	0.242
21	q2	post	0.243
23	q2	post	0.213
2	q3	pre	0.2285
4	q3	pre	0.221
6	q3	pre	0.3025
9	q3	pre	0.205
13	q3	pre	0.32
15	q3	pre	0.274
19	q3	pre	0.274
21	q3	pre	0.232
23	q3	pre	0.207
2	q3	post	0.268
4	q3	post	0.232
6	q3	post	0.289
9	q3	post	0.191
13	q3	post	0.323
15	q3	post	0.211
19	q3	post	0.303
21	q3	post	0.189
23	q3	post	0.224
2	q4	pre	0.3595
4	q4	pre	0.259
6	q4	pre	0.3045
9	q4	pre	0.299
13	q4	pre	0.3435
15	q4	pre	0.304
19	q4	pre	0.3
21	q4	pre	0.1515
23	q4	pre	0.2235
2	q4	post	0.379
4	q4	post	0.246
6	q4	post	0.361
9	q4	post	0.243
13	q4	post	0.242
15	q4	post	0.293
19	q4	post	0.349
21	q4	post	0.21
23	q4	post	0.232

## Sheet: Rep. 2
subject	iTBS intensity [% PT]	quadrant	time	visual acuity [deg]
201	40	q1	pre	0.2195
202	40	q1	pre	0.277
203	40	q1	pre	0.2015
204	40	q1	pre	0.2725
205	40	q1	pre	0.2585
206	40	q1	pre	0.292
207	40	q1	pre	0.2565
208	40	q1	pre	0.348
209	40	q1	pre	0.406
210	40	q1	pre	0.394
201	40	q1	post	0.269
202	40	q1	post	0.226
203	40	q1	post	0.23
204	40	q1	post	0.25
205	40	q1	post	0.234
206	40	q1	post	0.269
207	40	q1	post	0.224
208	40	q1	post	0.298
209	40	q1	post	0.465
210	40	q1	post	0.337
201	40	q2	pre	0.258
202	40	q2	pre	0.2535
203	40	q2	pre	0.2655
204	40	q2	pre	0.2645
205	40	q2	pre	0.291
206	40	q2	pre	0.271
207	40	q2	pre	0.2755
208	40	q2	pre	0.283
209	40	q2	pre	0.3675
210	40	q2	pre	0.2895
201	40	q2	post	0.24
202	40	q2	post	0.267
203	40	q2	post	0.234
204	40	q2	post	0.283
205	40	q2	post	0.285
206	40	q2	post	0.311
207	40	q2	post	0.211
208	40	q2	post	0.338
209	40	q2	post	0.436
210	40	q2	post	0.297
201	40	q3	pre	0.226
202	40	q3	pre	0.2135
203	40	q3	pre	0.268
204	40	q3	pre	0.308
205	40	q3	pre	0.219
206	40	q3	pre	0.311
207	40	q3	pre	0.2805
208	40	q3	pre	0.28
209	40	q3	pre	0.329
210	40	q3	pre	0.2615
201	40	q3	post	0.198
202	40	q3	post	0.226
203	40	q3	post	0.251
204	40	q3	post	0.288
205	40	q3	post	0.256
206	40	q3	post	0.323
207	40	q3	post	0.24
208	40	q3	post	0.308
209	40	q3	post	0.301
210	40	q3	post	0.314
201	40	q4	pre	0.2325
202	40	q4	pre	0.2255
203	40	q4	pre	0.231
204	40	q4	pre	0.2945
205	40	q4	pre	0.271
206	40	q4	pre	0.308
207	40	q4	pre	0.336
208	40	q4	pre	0.2655
209	40	q4	pre	0.253
210	40	q4	pre	0.2475
201	40	q4	post	0.246
202	40	q4	post	0.194
203	40	q4	post	0.258
204	40	q4	post	0.203
205	40	q4	post	0.271
206	40	q4	post	0.339
207	40	q4	post	0.286
208	40	q4	post	0.371
209	40	q4	post	0.335
210	40	q4	post	0.227
201	60	q1	pre	0.2655
202	60	q1	pre	0.239
203	60	q1	pre	0.2385
204	60	q1	pre	0.239
205	60	q1	pre	0.277
206	60	q1	pre	0.2785
207	60	q1	pre	0.2735
208	60	q1	pre	0.3045
209	60	q1	pre	0.408
210	60	q1	pre	0.2915
201	60	q1	post	0.254
202	60	q1	post	0.255
203	60	q1	post	0.291
204	60	q1	post	0.256
205	60	q1	post	0.351
206	60	q1	post	0.25
207	60	q1	post	0.233
208	60	q1	post	0.272
209	60	q1	post	0.486
210	60	q1	post	0.292
201	60	q2	pre	0.281
202	60	q2	pre	0.221
203	60	q2	pre	0.249
204	60	q2	pre	0.307
205	60	q2	pre	0.2815
206	60	q2	pre	0.318
207	60	q2	pre	0.2365
208	60	q2	pre	0.2455
209	60	q2	pre	0.3785
210	60	q2	pre	0.291
201	60	q2	post	0.31
202	60	q2	post	0.223
203	60	q2	post	0.266
204	60	q2	post	0.309
205	60	q2	post	0.334
206	60	q2	post	0.295
207	60	q2	post	0.238
208	60	q2	post	0.201
209	60	q2	post	0.419
210	60	q2	post	0.31
201	60	q3	pre	0.228
202	60	q3	pre	0.1975
203	60	q3	pre	0.258
204	60	q3	pre	0.263
205	60	q3	pre	0.2225
206	60	q3	pre	0.2695
207	60	q3	pre	0.2475
208	60	q3	pre	0.26
209	60	q3	pre	0.4025
210	60	q3	pre	0.335
201	60	q3	post	0.269
202	60	q3	post	0.215
203	60	q3	post	0.225
204	60	q3	post	0.259
205	60	q3	post	0.224
206	60	q3	post	0.346
207	60	q3	post	0.355
208	60	q3	post	0.213
209	60	q3	post	0.414
210	60	q3	post	0.278
201	60	q4	pre	0.2395
202	60	q4	pre	0.239
203	60	q4	pre	0.209
204	60	q4	pre	0.214
205	60	q4	pre	0.251
206	60	q4	pre	0.3585
207	60	q4	pre	0.299
208	60	q4	pre	0.322
209	60	q4	pre	0.298
210	60	q4	pre	0.2185
201	60	q4	post	0.258
202	60	q4	post	0.26
203	60	q4	post	0.223
204	60	q4	post	0.274
205	60	q4	post	0.303
206	60	q4	post	0.37
207	60	q4	post	0.322
208	60	q4	post	0.331
209	60	q4	post	0.222
210	60	q4	post	0.215

## Sheet: PT
subject	gender	age	PT pre cTBS	PT pre iTBS	PT pre 1Hz rTMS monophasic	PT Rep. 1	PT Rep. 2
1	m	25	47% MSO		61% MSO
2	m	28	44% MSO		59% MSO	47% MSO
3	f	25	50% MSO		67% MSO
4	m	26	36% MSO		47% MSO	35% MSO
5	f	24		33% MSO
6	f	25		51% MSO	74% MSO	49% MSO
7	f	25		55% MSO
8	f	22		47% MSO	66% MSO
9	f	24	47% MSO		75% MSO	45% MSO
10	f	26	43% MSO		58% MSO
11	f	22	28% MSO		39% MSO
12	f	19	29% MSO
13	m	26		48% MSO		46% MSO
14	m	27		45% MSO
15	m	24		35% MSO	53% MSO	35% MSO
16	m	30		45% MSO	66% MSO
17	f	23	35% MSO		51% MSO
18	m	24	48% MSO
19	f	25	30% MSO		26% MSO	25% MSO
20	m	23	26% MSO
21	f	22		35% MSO		33% MSO
22	f	20		28% MSO	35% MSO
23	f	24		54% MSO		47% MSO
24	m	28		28% MSO	36% MSO
201	f	18					28% MSO
202	m	28					35% MSO
203	f	22					26% MSO
204	m	28					44% MSO
205	f	25					28% MSO
206	f	28					23% MSO
207	f	26					18% MSO
208	f	23					35% MSO
209	f	21					29% MSO
210	f	21					33% MSO

## Sheet: abbreviations
cTBS	continous theta burst stimulation
PT	phosphene threshold
iTBS	intermittend theta burst stimulation
MSO	maximum stimulator output
rTMS	repetitive transkranial magnetic stimulation
